# Supplementary material for: Vaccines against the original strain of SARS-CoV-2 provide T cell memory to the B.1.1.529 variant
Source: Commun Med (Lond). 2022 Nov 2;2:140. doi: 10.1038/s43856-022-00203-7 (PMC9629766; doi:10.1038/s43856-022-00203-7)
Supplement: Supplementary file 2 — Supplementary Data 1 [file 43856_2022_203_MOESM2_ESM.xlsx]

## Sheet: CD154+ IFN-γ+CD4 T cells
Raw Data for Figure 1a
	2x vaccinated (n=8)				3x vaccinated (n=10)
	w/o antigen	WT Reference Pool	B.1.1.529 Mutation Pool	Prot_S Complete	w/o antigen	WT Reference Pool	B.1.1.529 Mutation Pool	Prot_S Complete
	0.00139	0.022	0.00868	0.063	0.00181	0.075	0.023	0.21
	0.00105	0.00327	0.00416	0.00937	0.011	0.03	0.031	0.065
	0.00338	0.013	0.00885	0.03	0.00144	0.016	0.02	0.049
	0.00302	0.02	0.016	0.025	0.00455	0.044	0.013	0.2
	0.000987	0.027	0.011	0.04	0.00214	0.052	0.019	0.11
	0.00194	0.026	0.013	0.042	0.00338	0.032	0.024	0.15
	0.00144	0.025	0.00972	0.026	0.00162	0.022	0.02	0.064
	0.000904	0.00818	0.0093	0.022	0.00452	0.055	0.04	0.08
					0.000875	0.01	0.00758	0.04
					0.00246	0.018	0.011	0.034

## Sheet: IFN-γ+ TNF-α+ CD8 T cells
Raw Data for Figure 1b
	2x vaccinated (n=8)				3x vaccinated (n=10)
	w/o antigen	WT Reference Pool	B.1.1.529 Mutation Pool	Prot_S Complete	w/o antigen	WT Reference Pool	B.1.1.529 Mutation Pool	Prot_S Complete
	0	0.00177	0.00209	0.022	0.00304	0.013	0.00885	0.016
	0.00646	0.23	0.29	0.26	0.00622	0.044	0.038	0.036
	0.00126	0.029	0.087	0.035	0.00575	0.019	0.018	0.078
	0.00148	0.00373	0.00887	0.00936	0.019	0.31	0.36	0.4
	0.00126	0.086	0.1	0.077	0.00449	0.048	0.059	0.18
	0.000853	0.016	0.014	0.03	0.00924	0.38	0.41	0.43
	0.022	0.062	0.057	0.065	0.01	0.42	0.55	0.62
	0.00247	0.00837	0.013	0.024	0.00427	0.024	0.029	0.027
					0.012	0.012	0.015	0.03
					0.053	0.12	0.17	0.14

## Sheet: NetMHCIIpan Analysis
Raw Data for Figure 2a
SB= Strong Binder	HLA Allotype	DRB1_0101	DRB1_0301	DRB1_0401	DRB1*0701	DRB1_0901	DRB1_1501	DRB1_1101	DRB1_1301	DRB1_1401	DRB1_0404	DRB1_0405	DRB1_0407	DRB1_0411	DRB1_0803	DRB1_1302
WB= Weak Binder	# Peptides with improved binding in WT form	36	37	43	39	45	31	28	36	41	39	46	44	42	34	35
NB= no-binder	# Peptides with improved binding in Omicron form	47	46	40	44	38	52	55	47	42	44	37	39	41	49	48
WT = Wildtype	# total peptides	83	83	83	83	83	83	83	83	83	83	83	83	83	83	83
Omi = Omicron
			DRB1_0101				DRB1_0301				DRB1_0401				DRB1*0701
	15mer Peptide Omicron	15mer Peptide WT	Core_Omicron	Core_WT	EL-Rank Omi	EL-Rank WT	Core_Omicron	Core_WT	EL-Rank Omi	EL-Rank WT	Core_Omicron	Core_WT	EL-Rank Omi	EL-Rank WT	Core_Omicron	Core_WT			DRB1_0901				DRB1_1501				DRB1_1101				DRB1_1301				DRB1_1401				DRB1_0404				DRB1_0405				DRB1_0407
	DLFLPFFSNVTWFHV	DLFLPFFSNVTWFHA	FLPFFSNVT	FLPFFSNVT	34.01	33.42	FFSNVTWFH	FFSNVTWFH	67.25	63.76	FFSNVTWFH	FFSNVTWFH	22.78	19.94	FLPFFSNVT	FLPFFSNVT	EL-Rank Omi	EL-Rank WT	Core_Omicron	Core_WT	EL-Rank Omi	EL-Rank WT	Core_Omicron	Core_WT	EL-Rank Omi	EL-Rank WT	Core_Omicron	Core_WT	EL-Rank Omi	EL-Rank WT	Core_Omicron	Core_WT	EL-Rank Omi	EL-Rank WT	Core_Omicron	Core_WT	EL-Rank Omi	EL-Rank WT	Core_Omicron	Core_WT	EL-Rank Omi	EL-Rank WT	Core_Omicron	Core_WT	EL-Rank Omi	EL-Rank WT	Core_Omicron	Core_WT	EL-Rank Omi
	PFFSNVTWFHVISGT	PFFSNVTWFHAIHVS	FSNVTWFHV	VTWFHAIHV	50.93	9.63	VTWFHVISG	VTWFHAIHV	71.06	59.52	VTWFHVISG	FFSNVTWFH	40.52	37.69	FSNVTWFHV	VTWFHAIHV	19.74	19.61	FLPFFSNVT	FLPFFSNVT	27.29	26.71	FLPFFSNVT	FLPFFSNVT	10.34	10.34	FFSNVTWFH	FFSNVTWFH	53.91	47.15	FLPFFSNVT	FFSNVTWFH	64.8	63.71	FFSNVTWFH	FFSNVTWFH	53.94	51.71	FLPFFSNVT	FLPFFSNVT	30.35	28.75	FLPFFSNVT	FLPFFSNVT	15.09	14.36	FFSNVTWFH	FFSNVTWFH	26.52
	VTWFHVISGTNGTKR	VTWFHAIHVSGTNGT	FHVISGTNG	FHAIHVSGT	0.49	5.54	ISGTNGTKR	IHVSGTNGT	49.72	67.28	FHVISGTNG	FHAIHVSGT	2.13	4.43	FHVISGTNG	FHAIHVSGT	31.55	4.47	VTWFHVISG	VTWFHAIHV	49.35	7.27	VTWFHVISG	VTWFHAIHV	17.29	1.02	VTWFHVISG	VTWFHAIHV	51.62	45.91	VTWFHVISG	VTWFHAIHV	58.05	13.79	VTWFHVISG	VTWFHAIHV	54.33	25.1	VTWFHVISG	VTWFHAIHV	16.13	29.25	VTWFHVISG	VTWFHAIHV	32.55	27.27	VTWFHVISG	VTWFHAIHV	43.19
	FHVISGTNGTKRFDN	FHAIHVSGTNGTKRF	ISGTNGTKR	IHVSGTNGT	38.13	22.04	ISGTNGTKR	IHVSGTNGT	10.65	17.17	ISGTNGTKR	IHVSGTNGT	47.84	3.39	ISGTNGTKR	IHVSGTNGT	4.93	6.41	FHVISGTNG	FHAIHVSGT	3.35	2.63	FHVISGTNG	VTWFHAIHV	10.49	33.18	FHVISGTNG	WFHAIHVSG	2.36	5.95	FHVISGTNG	FHAIHVSGT	24.48	49.6	FHVISGTNG	FHAIHVSGT	28.57	33.71	FHVISGTNG	FHAIHVSGT	5.85	14.87	FHVISGTNG	FHAIHVSGT	5.17	8.47	FHVISGTNG	FHAIHVSGT	4.3
	VISGTNGTKRFDNPV	HVSGTNGTKRFDNPV	ISGTNGTKR	VSGTNGTKR	94.45	95	ISGTNGTKR	VSGTNGTKR	44.84	62.28	ISGTNGTKR	TNGTKRFDN	92.5	94.27	ISGTNGTKR	VSGTNGTKR	18.05	10.19	ISGTNGTKR	IHVSGTNGT	40.43	13.59	ISGTNGTKR	IHVSGTNGT	24.2	13.84	ISGTNGTKR	IHVSGTNGT	49.25	20.3	ISGTNGTKR	IHVSGTNGT	14.3	15.47	ISGTNGTKR	IHVSGTNGT	35.08	10.78	ISGTNGTKR	IHVSGTNGT	42.66	2.9	ISGTNGTKR	IHVSGTNGT	65.94	11.03	ISGTNGTKR	IHVSGTNGT	61.46
	NPVLPFNDGVYFASI	NPVLPFNDGVYFAST	VLPFNDGVY	VLPFNDGVY	76.43	74.06	VLPFNDGVY	VLPFNDGVY	31.09	30.63	PFNDGVYFA	PFNDGVYFA	49.86	46.3	VLPFNDGVY	VLPFNDGVY	62.59	73.03	ISGTNGTKR	VSGTNGTKR	86.55	92.5	ISGTNGTKR	TNGTKRFDN	74.81	83.69	TNGTKRFDN	TNGTKRFDN	69.29	69.08	TNGTKRFDN	TNGTKRFDN	51.35	56.7	ISGTNGTKR	TNGTKRFDN	72.42	78.06	ISGTNGTKR	VSGTNGTKR	94.66	95	ISGTNGTKR	GTNGTKRFD	95	95	ISGTNGTKR	VSGTNGTKR	90.71
	PFNDGVYFASIEKSN	PFNDGVYFASTEKSN	VYFASIEKS	VYFASTEKS	21.74	11.16	VYFASIEKS	VYFASTEKS	36.96	24.59	VYFASIEKS	VYFASTEKS	7.31	0.97	VYFASIEKS	VYFASTEKS	60.86	60.21	VLPFNDGVY	VLPFNDGVY	55.57	53.04	VLPFNDGVY	VLPFNDGVY	7.23	7.23	VLPFNDGVY	VLPFNDGVY	57.4	57.25	VLPFNDGVY	VLPFNDGVY	17.76	17.74	VLPFNDGVY	VLPFNDGVY	34.71	34.14	VLPFNDGVY	VLPFNDGVY	27.54	27.45	VLPFNDGVY	VLPFNDGVY	36.25	35.94	VLPFNDGVY	PFNDGVYFA	63.35
	GVYFASIEKSNIIRG	GVYFASTEKSNIIRG	FASIEKSNI	FASTEKSNI	18.24	22.53	FASIEKSNI	FASTEKSNI	13.96	14.96	FASIEKSNI	VYFASTEKS	22.35	17.03	FASIEKSNI	FASTEKSNI	18.8	10.95	VYFASIEKS	VYFASTEKS	8.04	4.84	GVYFASIEK	VYFASTEKS	17.85	15.76	VYFASIEKS	VYFASTEKS	28.72	17.49	GVYFASIEK	VYFASTEKS	37.14	28.65	VYFASIEKS	VYFASTEKS	28.6	18.44	VYFASIEKS	VYFASTEKS	6.87	0.74	VYFASIEKS	VYFASTEKS	18.72	5.12	VYFASIEKS	VYFASTEKS	6.5
	ASIEKSNIIRGWIFG	ASTEKSNIIRGWIFG	IEKSNIIRG	SNIIRGWIF	72.4	79.42	IEKSNIIRG	EKSNIIRGW	37.75	91.26	IEKSNIIRG	TEKSNIIRG	26.86	83.78	IEKSNIIRG	SNIIRGWIF	8.37	6.39	FASIEKSNI	FASTEKSNI	6.71	4.93	FASIEKSNI	FASTEKSNI	42.66	62.18	FASIEKSNI	FASTEKSNI	1.95	5.59	FASIEKSNI	FASTEKSNI	11.78	20.21	FASIEKSNI	FASTEKSNI	0.81	1.57	IEKSNIIRG	VYFASTEKS	34.72	15.75	FASIEKSNI	FASTEKSNI	23.7	27.78	FASIEKSNI	VYFASTEKS	24.95
	KVCEFQFCNDPFLDH	KVCEFQFCNDPFLGV	FQFCNDPFL	FQFCNDPFL	31.08	40.14	FQFCNDPFL	FQFCNDPFL	53.05	60.18	FQFCNDPFL	FQFCNDPFL	18.47	24.18	FQFCNDPFL	FQFCNDPFL	41.12	47.62	IEKSNIIRG	SNIIRGWIF	44.98	62.39	SNIIRGWIF	SNIIRGWIF	55.4	57.37	IEKSNIIRG	KSNIIRGWI	44.21	65.32	IEKSNIIRG	KSNIIRGWI	37.72	71.05	IEKSNIIRG	SNIIRGWIF	44.03	76.36	IEKSNIIRG	TEKSNIIRG	23.6	87.34	IEKSNIIRG	SNIIRGWIF	58.41	90.56	IEKSNIIRG	TEKSNIIRG	36.57
	FQFCNDPFLDHKNNK	FQFCNDPFLGVYYHK	NDPFLDHKN	FCNDPFLGV	94.88	94.83	PFLDHKNNK	FCNDPFLGV	30.87	72.73	FCNDPFLDH	FCNDPFLGV	85.53	92.63	NDPFLDHKN	FCNDPFLGV	48.11	51.34	FQFCNDPFL	FQFCNDPFL	28	36.05	FQFCNDPFL	FQFCNDPFL	54.35	64.77	FQFCNDPFL	FQFCNDPFL	80.99	87.65	FQFCNDPFL	FQFCNDPFL	80.99	78.55	FQFCNDPFL	FQFCNDPFL	61.03	67.1	FQFCNDPFL	FQFCNDPFL	32.2	41.38	FQFCNDPFL	FQFCNDPFL	11.9	16.01	FQFCNDPFL	FQFCNDPFL	15.87
	NDPFLDHKNNKSWME	NDPFLGVYYHKNNKS	FLDHKNNKS	FLGVYYHKN	14.82	21.34	PFLDHKNNK	VYYHKNNKS	10.4	47.93	FLDHKNNKS	VYYHKNNKS	2.33	29.07	FLDHKNNKS	FLGVYYHKN	91.9	76.17	NDPFLDHKN	FCNDPFLGV	95	88.16	NDPFLDHKN	NDPFLGVYY	83.85	71.39	FCNDPFLDH	FCNDPFLGV	87.04	95	PFLDHKNNK	FCNDPFLGV	90.73	88.53	QFCNDPFLD	FCNDPFLGV	93.48	91.86	NDPFLDHKN	FCNDPFLGV	91.52	95	FQFCNDPFL	FCNDPFLGV	79.67	88.88	FQFCNDPFL	FCNDPFLGV	83.96
	LDHKNNKSWMESEFR	LGVYYHKNNKSWMES	KSWMESEFR	VYYHKNNKS	88.2	36.08	HKNNKSWME	YHKNNKSWM	84.33	16.98	HKNNKSWME	VYYHKNNKS	85.65	14.67	HKNNKSWME	VYYHKNNKS	11.05	14.56	FLDHKNNKS	FLGVYYHKN	35.25	24.78	FLDHKNNKS	VYYHKNNKS	5.3	10.3	FLDHKNNKS	FLGVYYHKN	7.99	12.19	FLDHKNNKS	GVYYHKNNK	12.14	11.82	FLDHKNNKS	FLGVYYHKN	38.6	27.95	FLDHKNNKS	VYYHKNNKS	6.14	25.8	FLDHKNNKS	FLGVYYHKN	6.83	27.97	FLDHKNNKS	FLGVYYHKN	5.22
	IDGYFKIYSKHTPII	IDGYFKIYKHTPINL	YFKIYSKHT	FKIYKHTPI	2.81	10.1	FKIYSKHTP	FKIYKHTPI	35.88	22.21	YFKIYSKHT	FKIYKHTPI	10.67	22.63	YFKIYSKHT	FKIYKHTPI	85.48	23.93	NKSWMESEF	YHKNNKSWM	94.51	44.19	NKSWMESEF	VYYHKNNKS	80.15	3.58	HKNNKSWME	YHKNNKSWM	75.63	7.08	KSWMESEFR	VYYHKNNKS	79.12	7.47	HKNNKSWME	YHKNNKSWM	68.16	12.65	KSWMESEFR	VYYHKNNKS	87.9	9.66	HKNNKSWME	VYYHKNNKS	81.66	29.18	HKNNKSWME	VYYHKNNKS	73.72
	YFKIYSKHTPIIVRE	YFKIYSKHTPINLVR	YSKHTPIIV	YSKHTPINL	5.58	8.94	IYSKHTPII	IYSKHTPIN	33.63	49.52	IYSKHTPII	IYSKHTPIN	19.78	17.71	YSKHTPIIV	YSKHTPINL	4.74	4.82	YFKIYSKHT	FKIYKHTPI	6.91	9.58	FKIYSKHTP	FKIYKHTPI	9.46	1.96	FKIYSKHTP	YFKIYKHTP	4	1.37	FKIYSKHTP	FKIYKHTPI	4.02	3.23	FKIYSKHTP	FKIYKHTPI	15.98	3.23	YFKIYSKHT	FKIYKHTPI	25.14	35.7	YFKIYSKHT	FKIYKHTPI	14.26	16.2	YFKIYSKHT	FKIYKHTPI	17.16
	YSKHTPIIVREPEDL	YSKHTPINLVRDLPQ	IIVREPEDL	INLVRDLPQ	76.2	78.78	IIVREPEDL	INLVRDLPQ	68.29	35.12	PIIVREPED	INLVRDLPQ	74.75	20.88	IIVREPEDL	INLVRDLPQ	1.27	2.45	YSKHTPIIV	YSKHTPINL	3.29	6.77	IYSKHTPII	YSKHTPINL	6.74	20.91	IYSKHTPII	IYSKHTPIN	15.88	15.37	IYSKHTPII	IYSKHTPIN	5.98	15	IYSKHTPII	IYSKHTPIN	6.26	27.24	IYSKHTPII	IYSKHTPIN	19.03	19.45	IYSKHTPII	IYSKHTPIN	23.14	19.86	IYSKHTPII	IYSKHTPIN	17.54
	TPIIVREPEDLPQGF	TPINLVRDLPQGFSA	IIVREPEDL	LVRDLPQGF	26.99	32.18	IVREPEDLP	LVRDLPQGF	11.26	1.17	IVREPEDLP	INLVRDLPQ	16.27	5.87	IIVREPEDL	LVRDLPQGF	47.97	49.77	IIVREPEDL	INLVRDLPQ	60.96	60.32	IIVREPEDL	INLVRDLPQ	53.04	19.24	TPIIVREPE	INLVRDLPQ	63.67	31.94	IIVREPEDL	INLVRDLPQ	48.44	41.59	IIVREPEDL	INLVRDLPQ	46.16	32.42	HTPIIVREP	INLVRDLPQ	63.47	4.04	PIIVREPED	INLVRDLPQ	36.29	8.41	PIIVREPED	INLVRDLPQ	60.98
	IVREPEDLPQGFSAL	LVRDLPQGFSALEPL	EDLPQGFSA	PQGFSALEP	90.64	92.83	REPEDLPQG	LVRDLPQGF	84.09	70.46	REPEDLPQG	LPQGFSALE	85.44	91.99	EDLPQGFSA	PQGFSALEP	41.99	29.83	IIVREPEDL	LVRDLPQGF	46.15	31.05	IIVREPEDL	INLVRDLPQ	18.44	7.65	IVREPEDLP	INLVRDLPQ	41.19	16.4	IIVREPEDL	INLVRDLPQ	14.49	12.09	IIVREPEDL	LVRDLPQGF	16.61	9.65	IVREPEDLP	INLVRDLPQ	20.16	0.4	IVREPEDLP	INLVRDLPQ	28.3	4.63	IVREPEDLP	INLVRDLPQ	21.21
	EPEDLPQGFSALEPL	DLPQGFSALEPLVDL	EDLPQGFSA	FSALEPLVD	89.07	8.17	PQGFSALEP	FSALEPLVD	95	74.96	LPQGFSALE	FSALEPLVD	91.32	10.22	PQGFSALEP	FSALEPLVD	95	79.06	DLPQGFSAL	QGFSALEPL	95	72.83	DLPQGFSAL	PQGFSALEP	95	70.83	REPEDLPQG	VRDLPQGFS	82.68	89.87	REPEDLPQG	VRDLPQGFS	92.46	93.55	PEDLPQGFS	QGFSALEPL	94.09	89.37	VREPEDLPQ	VRDLPQGFS	85.64	89.2	REPEDLPQG	PQGFSALEP	90.28	85.35	REPEDLPQG	LPQGFSALE	89.8
	SIVRFPNITNLCPFD	SIVRFPNITNLCPFG	RFPNITNLC	RFPNITNLC	49.73	51.02	RFPNITNLC	RFPNITNLC	69.98	73.19	IVRFPNITN	IVRFPNITN	47.34	48.83	RFPNITNLC	RFPNITNLC	79.45	14.99	QGFSALEPL	FSALEPLVD	68.74	9.19	DLPQGFSAL	PQGFSALEP	66.72	70.75	DLPQGFSAL	FSALEPLVD	95	16.28	DLPQGFSAL	FSALEPLVD	94.62	79.93	QGFSALEPL	FSALEPLVD	90.95	32.96	PQGFSALEP	FSALEPLVD	91.21	24.74	PQGFSALEP	FSALEPLVD	86.04	1.47	LPQGFSALE	FSALEPLVD	92.4
	RFPNITNLCPFDEVF	RFPNITNLCPFGEVF	ITNLCPFDE	ITNLCPFGE	91.33	78.95	ITNLCPFDE	ITNLCPFGE	80.95	86.64	ITNLCPFDE	ITNLCPFGE	76.09	68.71	PNITNLCPF	PNITNLCPF	62.37	64.67	RFPNITNLC	VRFPNITNL	67.16	69.39	IVRFPNITN	IVRFPNITN	8.73	8.73	RFPNITNLC	RFPNITNLC	56.02	56.87	IVRFPNITN	IVRFPNITN	47.32	47.2	RFPNITNLC	RFPNITNLC	68.13	69.05	IVRFPNITN	IVRFPNITN	26.57	26.61	IVRFPNITN	IVRFPNITN	35.78	36.06	IVRFPNITN	IVRFPNITN	54.34
	TNLCPFDEVFNATRF	TNLCPFGEVFNATRF	CPFDEVFNA	PFGEVFNAT	92.51	88.55	FDEVFNATR	FGEVFNATR	67.61	87.7	FDEVFNATR	FGEVFNATR	68.27	77.08	FDEVFNATR	FGEVFNATR	81.14	79.51	ITNLCPFDE	ITNLCPFGE	86.27	82.07	ITNLCPFDE	ITNLCPFGE	86.07	81.29	ITNLCPFDE	ITNLCPFGE	88.94	73.48	ITNLCPFDE	ITNLCPFGE	84.15	81.17	ITNLCPFDE	ITNLCPFGE	78.23	74.71	ITNLCPFDE	ITNLCPFGE	58.51	52.79	ITNLCPFDE	ITNLCPFGE	47.28	43.79	ITNLCPFDE	ITNLCPFGE	46.35
	PFDEVFNATRFASVY	PFGEVFNATRFASVY	FNATRFASV	FNATRFASV	29.35	30.83	VFNATRFAS	VFNATRFAS	16.64	16.94	EVFNATRFA	EVFNATRFA	42.72	43.11	FNATRFASV	FNATRFASV	87.3	86.51	DEVFNATRF	FGEVFNATR	88.66	87.13	LCPFDEVFN	LCPFGEVFN	74.32	80.71	FDEVFNATR	FGEVFNATR	86.19	90.15	FDEVFNATR	FGEVFNATR	83.45	87.1	LCPFDEVFN	LCPFGEVFN	92.53	94.05	FDEVFNATR	FGEVFNATR	79.39	88.34	FDEVFNATR	FGEVFNATR	63.65	78.05	FDEVFNATR	FGEVFNATR	75.14
	RISNCVADYSVLYNL	RISNCVADYSVLYNS	CVADYSVLY	CVADYSVLY	72.2	70.35	CVADYSVLY	CVADYSVLY	13.3	10.28	ISNCVADYS	ISNCVADYS	57.8	51.21	CVADYSVLY	CVADYSVLY	3.91	4.24	FNATRFASV	FNATRFASV	7.12	7.99	VFNATRFAS	VFNATRFAS	24	28.07	VFNATRFAS	VFNATRFAS	5	4.75	VFNATRFAS	VFNATRFAS	7.56	7.46	VFNATRFAS	VFNATRFAS	4.7	4.88	VFNATRFAS	VFNATRFAS	36.3	37.38	FNATRFASV	FNATRFASV	45.17	48.78	FNATRFASV	FNATRFASV	43.98
	CVADYSVLYNLAPFF	CVADYSVLYNSASFS	YSVLYNLAP	YSVLYNSAS	21.26	3.11	VLYNLAPFF	VLYNSASFS	46.44	59.98	YSVLYNLAP	YSVLYNSAS	12.88	1.17	VLYNLAPFF	YSVLYNSAS	78.9	72.87	CVADYSVLY	CVADYSVLY	78.34	73.49	VADYSVLYN	VADYSVLYN	40.89	29.22	CVADYSVLY	CVADYSVLY	89.91	83.62	CVADYSVLY	CVADYSVLY	71.96	61.12	CVADYSVLY	CVADYSVLY	57.76	49.68	ISNCVADYS	ISNCVADYS	48.13	45.01	ISNCVADYS	ISNCVADYS	62.46	56.7	ISNCVADYS	ISNCVADYS	57.76
	YSVLYNLAPFFTFKC	YSVLYNSASFSTFKC	LYNLAPFFT	VLYNSASFS	22.89	33.8	VLYNLAPFF	VLYNSASFS	33.27	46.89	VLYNLAPFF	VLYNSASFS	66.19	32.7	VLYNLAPFF	LYNSASFST	49.94	42.19	YSVLYNLAP	YSVLYNSAS	47.54	19.88	SVLYNLAPF	YSVLYNSAS	41.49	19.31	YSVLYNLAP	YSVLYNSAS	21.44	6.85	VLYNLAPFF	YSVLYNSAS	65.93	58.93	VLYNLAPFF	VLYNSASFS	42.14	42.82	YSVLYNLAP	YSVLYNSAS	20.86	3.58	YSVLYNLAP	YSVLYNSAS	9.99	2.32	YSVLYNLAP	YSVLYNSAS	16.35
	YNLAPFFTFKCYGVS	YNSASFSTFKCYGVS	FFTFKCYGV	FSTFKCYGV	21.34	16.4	LAPFFTFKC	FSTFKCYGV	81.9	76.46	LAPFFTFKC	FSTFKCYGV	59.14	62.39	FFTFKCYGV	FSTFKCYGV	46.11	13.98	YNLAPFFTF	LYNSASFST	41.67	18.77	LAPFFTFKC	LYNSASFST	25.77	34.57	VLYNLAPFF	VLYNSASFS	77.12	54.43	VLYNLAPFF	VLYNSASFS	42.41	43.92	VLYNLAPFF	VLYNSASFS	34.9	30.76	LYNLAPFFT	VLYNSASFS	49.34	28.07	LAPFFTFKC	VLYNSASFS	62.38	48.71	VLYNLAPFF	VLYNSASFS	58.89
	PFFTFKCYGVSPTKL	SFSTFKCYGVSPTKL	FFTFKCYGV	FSTFKCYGV	32.47	31.69	FKCYGVSPT	FKCYGVSPT	90.53	88.33	FKCYGVSPT	FKCYGVSPT	43.31	33.7	FFTFKCYGV	FSTFKCYGV	15.9	9.07	FFTFKCYGV	FSTFKCYGV	19.68	11.59	LAPFFTFKC	FSTFKCYGV	4.99	9.64	FFTFKCYGV	FSTFKCYGV	60.78	61.78	FFTFKCYGV	FSTFKCYGV	46.99	47.77	FFTFKCYGV	FSTFKCYGV	65.25	64.72	LAPFFTFKC	FSTFKCYGV	27.93	71.2	LAPFFTFKC	FSTFKCYGV	35.69	39.09	LAPFFTFKC	FSTFKCYGV	57.77
	DEVRQIAPGQTGNIA	DEVRQIAPGQTGKID	VRQIAPGQT	VRQIAPGQT	17.43	14.52	IAPGQTGNI	IAPGQTGKI	52.85	33.22	IAPGQTGNI	IAPGQTGKI	34.76	26.47	IAPGQTGNI	IAPGQTGKI	22.67	23.07	FFTFKCYGV	FKCYGVSPT	25.37	23.22	FKCYGVSPT	FKCYGVSPT	14.02	11.04	FTFKCYGVS	FKCYGVSPT	47.9	48.35	FKCYGVSPT	FKCYGVSPT	58.85	52.77	FKCYGVSPT	FKCYGVSPT	82.56	77.55	FKCYGVSPT	FKCYGVSPT	39.08	29.03	FKCYGVSPT	FKCYGVSPT	28.31	23.37	FKCYGVSPT	FKCYGVSPT	41.57
	IAPGQTGNIADYNYK	IAPGQTGKIDYNYKL	QTGNIADYN	GQTGKIDYN	83.02	81.19	QTGNIADYN	GKIDYNYKL	53.98	30.37	QTGNIADYN	GQTGKIDYN	42.47	68.31	QTGNIADYN	QTGKIDYNY	21.66	11.84	IAPGQTGNI	IAPGQTGKI	7.99	4.27	IAPGQTGNI	IAPGQTGKI	40.83	27.27	VRQIAPGQT	VRQIAPGQT	45.58	36.39	IAPGQTGNI	IAPGQTGKI	40.45	31.33	IAPGQTGNI	IAPGQTGKI	24.11	14.76	VRQIAPGQT	IAPGQTGKI	29.26	22.88	IAPGQTGNI	IAPGQTGKI	51.08	44.22	IAPGQTGNI	IAPGQTGKI	36.65
	GQTGNIADYNYKLPD	GQTGKIDYNYKLPDD	NIADYNYKL	GKIDYNYKL	55.2	45.57	NIADYNYKL	IDYNYKLPD	13.74	3.05	NIADYNYKL	GKIDYNYKL	28.56	20.86	NIADYNYKL	GKIDYNYKL	72.28	82.74	QTGNIADYN	GQTGKIDYN	81.19	79.09	TGNIADYNY	QTGKIDYNY	63.21	58.23	QTGNIADYN	QTGKIDYNY	71.63	77.4	QTGNIADYN	QTGKIDYNY	71.27	50.51	QTGNIADYN	GKIDYNYKL	67.77	79.48	QTGNIADYN	GQTGKIDYN	45.06	72.52	TGNIADYNY	QTGKIDYNY	47.55	72.87	QTGNIADYN	GQTGKIDYN	39.7
	NIADYNYKLPDDFTG	KIDYNYKLPDDFTGC	YNYKLPDDF	YNYKLPDDF	32.96	37.87	ADYNYKLPD	IDYNYKLPD	48.58	16.17	YKLPDDFTG	YKLPDDFTG	42.54	40.45	YNYKLPDDF	YNYKLPDDF	37.57	36.5	NIADYNYKL	GKIDYNYKL	64.35	44.28	IADYNYKLP	GKIDYNYKL	18.41	14.04	NIADYNYKL	IDYNYKLPD	63.81	6.08	NIADYNYKL	IDYNYKLPD	39.55	5.36	NIADYNYKL	IDYNYKLPD	32.55	1.21	NIADYNYKL	GKIDYNYKL	39.6	27.73	NIADYNYKL	IDYNYKLPD	32.24	18.73	NIADYNYKL	IDYNYKLPD	39.17
	FTGCVIAWNSNKLDS	FTGCVIAWNSNNLDS	VIAWNSNKL	VIAWNSNNL	10.55	14.99	VIAWNSNKL	IAWNSNNLD	20.27	16.08	VIAWNSNKL	IAWNSNNLD	15.43	8.76	VIAWNSNKL	VIAWNSNNL	28.6	36.7	YNYKLPDDF	YNYKLPDDF	26.23	32.96	DYNYKLPDD	DYNYKLPDD	36.86	50.11	YNYKLPDDF	IDYNYKLPD	45.8	31.1	YNYKLPDDF	IDYNYKLPD	50.84	27.01	YNYKLPDDF	IDYNYKLPD	48.7	14.28	NYKLPDDFT	YNYKLPDDF	52.51	57.37	YNYKLPDDF	YKLPDDFTG	40.07	37.14	YNYKLPDDF	YKLPDDFTG	56.75
	VIAWNSNKLDSKVSG	VIAWNSNNLDSKVGG	WNSNKLDSK	WNSNNLDSK	59.6	62.55	WNSNKLDSK	WNSNNLDSK	19.4	19.26	WNSNKLDSK	IAWNSNNLD	26.95	16.03	IAWNSNKLD	IAWNSNNLD	6.59	10.17	VIAWNSNKL	VIAWNSNNL	9.62	12.89	VIAWNSNKL	VIAWNSNNL	0.05	0.16	VIAWNSNKL	IAWNSNNLD	30.64	34.18	VIAWNSNKL	VIAWNSNNL	2.02	5.04	VIAWNSNKL	IAWNSNNLD	9.69	9.34	VIAWNSNKL	VIAWNSNNL	5.47	6.22	VIAWNSNKL	IAWNSNNLD	9.29	3.18	IAWNSNKLD	IAWNSNNLD	15.72
	NSNKLDSKVSGNYNY	NSNNLDSKVGGNYNY	LDSKVSGNY	LDSKVGGNY	61.25	60.37	NKLDSKVSG	NNLDSKVGG	15.46	24.78	LDSKVSGNY	NLDSKVGGN	62.91	80.76	LDSKVSGNY	LDSKVGGNY	58.59	54.21	WNSNKLDSK	WNSNNLDSK	64.04	71.71	VIAWNSNKL	VIAWNSNNL	21.95	28.65	WNSNKLDSK	WNSNNLDSK	34.96	38.42	WNSNKLDSK	IAWNSNNLD	34.42	36.95	IAWNSNKLD	IAWNSNNLD	34.76	23.79	IAWNSNKLD	IAWNSNNLD	42.13	22.54	IAWNSNKLD	IAWNSNNLD	29.21	9.29	WNSNKLDSK	IAWNSNNLD	30.03
	LDSKVSGNYNYLYRL	LDSKVGGNYNYLYRL	VSGNYNYLY	VGGNYNYLY	76.92	81.02	VSGNYNYLY	VGGNYNYLY	10.93	16.22	VSGNYNYLY	VGGNYNYLY	45.53	58.44	VSGNYNYLY	VGGNYNYLY	49.75	72.01	LDSKVSGNY	LDSKVGGNY	59.18	70.46	LDSKVSGNY	LDSKVGGNY	31.17	40.7	LDSKVSGNY	LDSKVGGNY	28.81	39.28	LDSKVSGNY	LDSKVGGNY	9.44	20.44	LDSKVSGNY	LDSKVGGNY	24.35	48.92	LDSKVSGNY	LDSKVGGNY	69.53	84.88	KLDSKVSGN	LDSKVGGNY	71.18	89.41	LDSKVSGNY	LDSKVGGNY	74.72
	VSGNYNYLYRLFRKS	VGGNYNYLYRLFRKS	YNYLYRLFR	YNYLYRLFR	26.53	23.85	YNYLYRLFR	YNYLYRLFR	13.76	12.35	YNYLYRLFR	YNYLYRLFR	35.89	32.18	YNYLYRLFR	YNYLYRLFR	36.8	46.95	VSGNYNYLY	VGGNYNYLY	48.5	59.77	VSGNYNYLY	VGGNYNYLY	16.15	26.6	VSGNYNYLY	VGGNYNYLY	52.8	64.47	VSGNYNYLY	VGGNYNYLY	14.1	22.89	VSGNYNYLY	VGGNYNYLY	10.31	18.31	VSGNYNYLY	VGGNYNYLY	39.39	44.13	VSGNYNYLY	VGGNYNYLY	47.47	58.66	VSGNYNYLY	VGGNYNYLY	54.38
	ERDISTEIYQAGNKP	ERDISTEIYQAGSTP	ISTEIYQAG	ISTEIYQAG	26.3	29.97	ISTEIYQAG	ISTEIYQAG	19.29	26.66	ISTEIYQAG	ISTEIYQAG	27.59	33.17	DISTEIYQA	ISTEIYQAG	51.99	48.57	YNYLYRLFR	YNYLYRLFR	48.69	46.1	YNYLYRLFR	YNYLYRLFR	28.54	25.9	YNYLYRLFR	YNYLYRLFR	2.17	1.81	YNYLYRLFR	YNYLYRLFR	8.31	7.3	YNYLYRLFR	YNYLYRLFR	12.25	10.4	YNYLYRLFR	YNYLYRLFR	38.16	35.83	YNYLYRLFR	YNYLYRLFR	38.92	35.61	YNYLYRLFR	YNYLYRLFR	54.07
	STEIYQAGNKPCNGV	STEIYQAGSTPCNGV	IYQAGNKPC	IYQAGSTPC	6.33	2.99	IYQAGNKPC	IYQAGSTPC	40.71	50.23	IYQAGNKPC	IYQAGSTPC	8.88	5.41	IYQAGNKPC	IYQAGSTPC	39.12	50.59	ISTEIYQAG	ISTEIYQAG	44.1	49.06	TEIYQAGNK	TEIYQAGST	22.53	16.36	ISTEIYQAG	ISTEIYQAG	27.06	35.9	ISTEIYQAG	ISTEIYQAG	21.03	29.17	ISTEIYQAG	ISTEIYQAG	27.15	36.2	ISTEIYQAG	ISTEIYQAG	25.94	34.93	ISTEIYQAG	ISTEIYQAG	32.14	41.32	ISTEIYQAG	ISTEIYQAG	27.31
	YQAGNKPCNGVAGFN	YQAGSTPCNGVEGFN	NKPCNGVAG	AGSTPCNGV	80.02	88.74	NKPCNGVAG	STPCNGVEG	95	95	NKPCNGVAG	QAGSTPCNG	91.13	94.89	NKPCNGVAG	AGSTPCNGV	12.67	5.57	IYQAGNKPC	IYQAGSTPC	13.35	3.36	IYQAGNKPC	IYQAGSTPC	2.72	5.3	YQAGNKPCN	IYQAGSTPC	11.51	32.73	IYQAGNKPC	IYQAGSTPC	15.16	36.88	IYQAGNKPC	IYQAGSTPC	26.8	28.29	IYQAGNKPC	IYQAGSTPC	4.22	5.45	IYQAGNKPC	IYQAGSTPC	19.55	14.73	IYQAGNKPC	IYQAGSTPC	16.6
	NKPCNGVAGFNCYFP	STPCNGVEGFNCYFP	CNGVAGFNC	CNGVEGFNC	56	69.66	CNGVAGFNC	VEGFNCYFP	95	95	CNGVAGFNC	CNGVEGFNC	93.17	95	CNGVAGFNC	CNGVEGFNC	95	87.68	NKPCNGVAG	AGSTPCNGV	95	85.76	NKPCNGVAG	AGSTPCNGV	95	95	NKPCNGVAG	STPCNGVEG	91.77	95	NKPCNGVAG	STPCNGVEG	94.18	95	NKPCNGVAG	STPCNGVEG	95	95	NKPCNGVAG	STPCNGVEG	74.96	94.46	NKPCNGVAG	STPCNGVEG	93.58	95	NKPCNGVAG	YQAGSTPCN	95
	NGVAGFNCYFPLRSY	NGVEGFNCYFPLQSY	FNCYFPLRS	FNCYFPLQS	45.68	46.37	FNCYFPLRS	FNCYFPLQS	81.14	83.95	FNCYFPLRS	FNCYFPLQS	34.5	35.63	FNCYFPLRS	FNCYFPLQS	65.18	71.47	CNGVAGFNC	CNGVEGFNC	61.13	72.92	CNGVAGFNC	CNGVEGFNC	73.78	82.44	CNGVAGFNC	CNGVEGFNC	95	95	CNGVAGFNC	CNGVEGFNC	95	95	CNGVAGFNC	CNGVEGFNC	95	95	CNGVAGFNC	CNGVEGFNC	89.5	95	CNGVAGFNC	CNGVEGFNC	89.29	93.88	CNGVAGFNC	CNGVEGFNC	92.36
	GFNCYFPLRSYSFRP	GFNCYFPLQSYGFQP	YFPLRSYSF	YFPLQSYGF	9.6	10.04	YFPLRSYSF	YFPLQSYGF	79.58	83.17	YFPLRSYSF	YFPLQSYGF	38.86	36.71	YFPLRSYSF	YFPLQSYGF	58.87	68.55	FNCYFPLRS	FNCYFPLQS	46.55	51.2	FNCYFPLRS	FNCYFPLQS	22.01	21.61	FNCYFPLRS	FNCYFPLQS	51.48	57.07	FNCYFPLRS	FNCYFPLQS	62.79	74.44	FNCYFPLRS	FNCYFPLQS	69.2	74.98	FNCYFPLRS	FNCYFPLQS	35.74	41.62	FNCYFPLRS	FNCYFPLQS	27.74	27.1	FNCYFPLRS	FNCYFPLQS	41.18
	YFPLRSYSFRPTYGV	YFPLQSYGFQPTNGV	YSFRPTYGV	YGFQPTNGV	53.5	25.7	LRSYSFRPT	YGFQPTNGV	84.28	77.97	YSFRPTYGV	YGFQPTNGV	76.07	14.03	YSFRPTYGV	YGFQPTNGV	5.89	9.75	YFPLRSYSF	YFPLQSYGF	10.39	9.64	YFPLRSYSF	YFPLQSYGF	15.01	19.39	YFPLRSYSF	YFPLQSYGF	30.98	47.61	YFPLRSYSF	YFPLQSYGF	48.17	59.07	YFPLRSYSF	YFPLQSYGF	33.6	44.6	YFPLRSYSF	YFPLQSYGF	54.59	57.72	YFPLRSYSF	YFPLQSYGF	24.01	23.9	YFPLRSYSF	YFPLQSYGF	37.46
	SYSFRPTYGVGHQPY	SYGFQPTNGVGYQPY	FRPTYGVGH	FQPTNGVGY	9.48	8.16	FRPTYGVGH	FQPTNGVGY	67.1	19.2	FRPTYGVGH	YGFQPTNGV	13.2	9.86	FRPTYGVGH	FQPTNGVGY	23.27	24.21	YSFRPTYGV	YGFQPTNGV	38.67	20.81	LRSYSFRPT	LQSYGFQPT	13.19	15.6	YSFRPTYGV	YGFQPTNGV	52.34	65.96	LRSYSFRPT	LQSYGFQPT	38.88	53.13	YSFRPTYGV	YGFQPTNGV	61.36	60.73	LRSYSFRPT	YGFQPTNGV	85.89	55.17	YSFRPTYGV	YGFQPTNGV	75.16	18.3	YSFRPTYGV	YGFQPTNGV	82.37
	FRPTYGVGHQPYRVV	FQPTNGVGYQPYRVV	YGVGHQPYR	GVGYQPYRV	57.77	63.98	YGVGHQPYR	TNGVGYQPY	32.06	75.15	YGVGHQPYR	GVGYQPYRV	72.3	93.49	GVGHQPYRV	GVGYQPYRV	1.88	0.34	FRPTYGVGH	FQPTNGVGY	3.42	0.99	FRPTYGVGH	FQPTNGVGY	48.63	25.57	FRPTYGVGH	FQPTNGVGY	12.61	16.58	FRPTYGVGH	FQPTNGVGY	39.71	17.88	FRPTYGVGH	FQPTNGVGY	35.65	8	FRPTYGVGH	FQPTNGVGY	37.94	32.28	FRPTYGVGH	FQPTNGVGY	19.31	14.89	FRPTYGVGH	YGFQPTNGV	21.21
	YGVGHQPYRVVVLSF	NGVGYQPYRVVVLSF	HQPYRVVVL	YQPYRVVVL	68.53	13.02	HQPYRVVVL	YQPYRVVVL	89.56	64	HQPYRVVVL	YQPYRVVVL	88.5	25.42	HQPYRVVVL	YQPYRVVVL	48	31.73	YGVGHQPYR	GVGYQPYRV	49.05	50.84	GVGHQPYRV	GVGYQPYRV	43.34	6.66	YGVGHQPYR	VGYQPYRVV	38.77	78.11	TYGVGHQPY	GVGYQPYRV	26.78	48.61	TYGVGHQPY	GVGYQPYRV	33.85	58.41	YGVGHQPYR	GVGYQPYRV	78.73	88.09	YGVGHQPYR	GVGYQPYRV	69.57	82.31	YGVGHQPYR	GVGYQPYRV	68.31
	LVKNKCVNFNFNGLK	LVKNKCVNFNFNGLT	CVNFNFNGL	CVNFNFNGL	91.59	93.09	VNFNFNGLK	VNFNFNGLT	66.04	85.46	KCVNFNFNG	VNFNFNGLT	86.71	88.43	CVNFNFNGL	CVNFNFNGL	32.61	2.98	HQPYRVVVL	YQPYRVVVL	50.33	6.91	HQPYRVVVL	YQPYRVVVL	17.46	3.62	HQPYRVVVL	YQPYRVVVL	77.06	30.01	VGHQPYRVV	YQPYRVVVL	60.47	22.53	HQPYRVVVL	YQPYRVVVL	70.43	22.69	HQPYRVVVL	YQPYRVVVL	83.46	34.29	HQPYRVVVL	YQPYRVVVL	75.03	17.95	HQPYRVVVL	YQPYRVVVL	74.68
	KCVNFNFNGLKGTGV	KCVNFNFNGLTGTGV	FNGLKGTGV	FNGLTGTGV	3.86	6.19	VNFNFNGLK	VNFNFNGLT	34.86	73.15	FNGLKGTGV	FNGLTGTGV	48.5	45.72	FNGLKGTGV	FNGLTGTGV	84.84	84.8	CVNFNFNGL	VNFNFNGLT	89.42	91.71	CVNFNFNGL	CVNFNFNGL	54.67	59.62	KCVNFNFNG	KCVNFNFNG	73.7	81.5	VNFNFNGLK	KCVNFNFNG	59.24	70.73	VNFNFNGLK	VNFNFNGLT	89.01	85.51	KCVNFNFNG	KCVNFNFNG	87.77	86.74	KCVNFNFNG	KCVNFNFNG	90.99	91.8	KCVNFNFNG	VNFNFNGLT	93.51
	FNFNGLKGTGVLTES	FNFNGLTGTGVLTES	FNGLKGTGV	FNGLTGTGV	0.8	1.32	LKGTGVLTE	LTGTGVLTE	65.71	78.31	FNGLKGTGV	FNGLTGTGV	35.7	40	FNGLKGTGV	FNGLTGTGV	9.87	15.89	FNGLKGTGV	FNGLTGTGV	6.19	8.87	NFNFNGLKG	NFNFNGLTG	35.34	46.23	FNFNGLKGT	FNGLTGTGV	48.35	67.91	VNFNFNGLK	VNFNFNGLT	43.66	65.46	FNFNGLKGT	VNFNFNGLT	60.58	60.84	VNFNFNGLK	VNFNFNGLT	62.42	58.68	FNGLKGTGV	FNGLTGTGV	49.8	46.6	FNGLKGTGV	FNGLTGTGV	60.36
	GLKGTGVLTESNKKF	GLTGTGVLTESNKKF	VLTESNKKF	VLTESNKKF	75.64	79.21	VLTESNKKF	VLTESNKKF	23.49	23.66	VLTESNKKF	VLTESNKKF	54.71	58.46	LKGTGVLTE	VLTESNKKF	8.33	12.88	FNGLKGTGV	FNGLTGTGV	5.03	6.56	FNGLKGTGV	FNGLTGTGV	29.66	40.28	FNGLKGTGV	FNGLTGTGV	32.31	49.32	FNGLKGTGV	FNGLTGTGV	63.5	74.3	LKGTGVLTE	LTGTGVLTE	38.24	51.1	LKGTGVLTE	LTGTGVLTE	44.86	54.9	LKGTGVLTE	LTGTGVLTE	22.44	27.42	LKGTGVLTE	LTGTGVLTE	23.47
	GTNTSNQVAVLYQGV	GTNTSNQVAVLYQDV	TSNQVAVLY	TSNQVAVLY	59.75	59.07	TSNQVAVLY	TSNQVAVLY	64.27	59.55	SNQVAVLYQ	SNQVAVLYQ	58.89	54.45	TSNQVAVLY	TSNQVAVLY	37.77	45.17	VLTESNKKF	VLTESNKKF	63.23	66.92	VLTESNKKF	VLTESNKKF	56.4	57.44	LKGTGVLTE	GTGVLTESN	64.48	72.01	VLTESNKKF	VLTESNKKF	41.84	43.89	VLTESNKKF	VLTESNKKF	41.85	44.87	VLTESNKKF	VLTESNKKF	51.14	55.35	LKGTGVLTE	VLTESNKKF	48.18	53.51	LKGTGVLTE	LTGTGVLTE	43.45
	SNQVAVLYQGVNCTE	SNQVAVLYQDVNCTE	AVLYQGVNC	VLYQDVNCT	40.79	54.31	VLYQGVNCT	LYQDVNCTE	80.84	33.48	VLYQGVNCT	VLYQDVNCT	49.58	35.33	AVLYQGVNC	AVLYQDVNC	55.75	50.59	TSNQVAVLY	TSNQVAVLY	57.34	55.05	TSNQVAVLY	TSNQVAVLY	69.07	70.25	SNQVAVLYQ	SNQVAVLYQ	69.48	71.36	TSNQVAVLY	TSNQVAVLY	56.33	55.69	TSNQVAVLY	TSNQVAVLY	66.8	61.19	SNQVAVLYQ	SNQVAVLYQ	65	59.78	TSNQVAVLY	TSNQVAVLY	68.29	57.54	TSNQVAVLY	TSNQVAVLY	66.64
	AVLYQGVNCTEVPVA	AVLYQDVNCTEVPVA	YQGVNCTEV	YQDVNCTEV	15.18	23.94	YQGVNCTEV	LYQDVNCTE	77.91	18.2	YQGVNCTEV	LYQDVNCTE	31.17	27.11	YQGVNCTEV	YQDVNCTEV	72.1	72.42	AVLYQGVNC	AVLYQDVNC	69.51	79.05	AVLYQGVNC	AVLYQDVNC	7.15	8.52	VAVLYQGVN	VAVLYQDVN	47.87	59.4	VLYQGVNCT	VLYQDVNCT	68.23	63.9	VAVLYQGVN	VAVLYQDVN	62.77	51.31	VLYQGVNCT	VLYQDVNCT	40.52	26.83	VLYQGVNCT	VAVLYQDVN	60.91	35.92	VLYQGVNCT	VLYQDVNCT	46.59
	YQGVNCTEVPVAIHA	YQDVNCTEVPVAIHA	VNCTEVPVA	VNCTEVPVA	43.97	41.51	VNCTEVPVA	VNCTEVPVA	53.82	54.77	VNCTEVPVA	VNCTEVPVA	15.02	15.46	VNCTEVPVA	VNCTEVPVA	6.03	9.93	YQGVNCTEV	YQDVNCTEV	6.72	13.58	YQGVNCTEV	YQDVNCTEV	67.83	77.41	YQGVNCTEV	YQDVNCTEV	62.61	71.85	YQGVNCTEV	LYQDVNCTE	82.56	80.83	YQGVNCTEV	LYQDVNCTE	55.27	49.53	YQGVNCTEV	LYQDVNCTE	46.67	40.89	YQGVNCTEV	LYQDVNCTE	28.31	25.21	YQGVNCTEV	LYQDVNCTE	25.8
	NVFQTRAGCLIGAEY	NVFQTRAGCLIGAEH	FQTRAGCLI	FQTRAGCLI	20.19	20.17	FQTRAGCLI	FQTRAGCLI	95	95	FQTRAGCLI	FQTRAGCLI	82.06	79.98	FQTRAGCLI	FQTRAGCLI	37.02	35.69	VNCTEVPVA	VNCTEVPVA	28.29	27.13	VNCTEVPVA	VNCTEVPVA	71.89	73.2	VNCTEVPVA	VNCTEVPVA	69.16	70.53	VNCTEVPVA	VNCTEVPVA	71.64	73.31	VNCTEVPVA	VNCTEVPVA	39.56	39.29	VNCTEVPVA	VNCTEVPVA	18.56	19.33	VNCTEVPVA	VNCTEVPVA	27.51	27.11	VNCTEVPVA	VNCTEVPVA	15.2
	TRAGCLIGAEYVNNS	TRAGCLIGAEHVNNS	GCLIGAEYV	GCLIGAEHV	63.1	49.17	IGAEYVNNS	LIGAEHVNN	81.9	69.36	IGAEYVNNS	IGAEHVNNS	60.39	47.25	GCLIGAEYV	GCLIGAEHV	25	24.98	FQTRAGCLI	FQTRAGCLI	38.54	38.26	FQTRAGCLI	FQTRAGCLI	58.52	58.5	FQTRAGCLI	FQTRAGCLI	62.35	61.6	FQTRAGCLI	FQTRAGCLI	72.45	71.24	FQTRAGCLI	FQTRAGCLI	84.99	84.6	QTRAGCLIG	QTRAGCLIG	79.39	76.71	RAGCLIGAE	RAGCLIGAE	68.52	67.6	FQTRAGCLI	FQTRAGCLI	81.68
	LIGAEYVNNSYECDI	LIGAEHVNNSYECDI	YVNNSYECD	EHVNNSYEC	72.08	81.21	YVNNSYECD	IGAEHVNNS	68.01	77.17	EYVNNSYEC	IGAEHVNNS	45.48	48.27	EYVNNSYEC	EHVNNSYEC	52.66	54.51	LIGAEYVNN	LIGAEHVNN	63.85	60.02	GCLIGAEYV	GCLIGAEHV	70.46	82.02	LIGAEYVNN	LIGAEHVNN	78.79	54.83	LIGAEYVNN	LIGAEHVNN	84.97	69.59	LIGAEYVNN	LIGAEHVNN	84.43	52.48	IGAEYVNNS	IGAEHVNNS	64.57	55.91	IGAEYVNNS	IGAEHVNNS	77.47	70.46	IGAEYVNNS	IGAEHVNNS	59.01
	AEYVNNSYECDIPIG	AEHVNNSYECDIPIG	YVNNSYECD	VNNSYECDI	73.72	92.02	YVNNSYECD	VNNSYECDI	74.53	86.64	YVNNSYECD	VNNSYECDI	69.56	92.69	VNNSYECDI	VNNSYECDI	58.92	65.86	EYVNNSYEC	EHVNNSYEC	77.75	79.3	GAEYVNNSY	EHVNNSYEC	49.6	83.65	YVNNSYECD	EHVNNSYEC	65.51	88.32	YVNNSYECD	EHVNNSYEC	73.69	78.31	YVNNSYECD	EHVNNSYEC	62.46	74.35	AEYVNNSYE	IGAEHVNNS	56.81	56.57	AEYVNNSYE	AEHVNNSYE	33.95	57.01	AEYVNNSYE	IGAEHVNNS	42.62
	PIGAGICASYQTQTK	PIGAGICASYQTQTN	AGICASYQT	AGICASYQT	79.05	82.67	ICASYQTQT	ICASYQTQT	74.83	78.42	AGICASYQT	AGICASYQT	80	82.25	AGICASYQT	AGICASYQT	60.01	57.09	VNNSYECDI	VNNSYECDI	60.14	55.49	NNSYECDIP	NNSYECDIP	87.61	88.89	YVNNSYECD	VNNSYECDI	74.94	95	YVNNSYECD	VNNSYECDI	82.92	90.53	YVNNSYECD	VNNSYECDI	68.39	76.87	YVNNSYECD	VNNSYECDI	87.88	89.61	YVNNSYECD	NSYECDIPI	58.79	87.88	YVNNSYECD	VNNSYECDI	63.2
	GICASYQTQTKSHRR	GICASYQTQTNSPRR	YQTQTKSHR	YQTQTNSPR	47.76	22.17	YQTQTKSHR	YQTQTNSPR	7.85	19.44	YQTQTKSHR	YQTQTNSPR	43.06	10.76	QTQTKSHRR	YQTQTNSPR	73.52	74.88	AGICASYQT	AGICASYQT	59.26	63.46	AGICASYQT	CASYQTQTN	68.4	68.13	ICASYQTQT	ICASYQTQT	86.2	90.96	CASYQTQTK	ICASYQTQT	73.43	83.81	ICASYQTQT	ICASYQTQT	55.08	60.91	AGICASYQT	AGICASYQT	72.93	74.91	AGICASYQT	AGICASYQT	84.22	86.41	AGICASYQT	AGICASYQT	84.61
	SYQTQTKSHRRARSV	SYQTQTNSPRRARSV	YQTQTKSHR	YQTQTNSPR	55.16	28.27	YQTQTKSHR	YQTQTNSPR	11.94	22.37	YQTQTKSHR	YQTQTNSPR	63.59	17.89	QTQTKSHRR	YQTQTNSPR	55.28	46.47	YQTQTKSHR	YQTQTNSPR	54.22	34.59	CASYQTQTK	CASYQTQTN	41.55	39.65	YQTQTKSHR	YQTQTNSPR	8.64	34.22	YQTQTKSHR	YQTQTNSPR	14.33	32.06	YQTQTKSHR	YQTQTNSPR	40.5	60.33	YQTQTKSHR	YQTQTNSPR	71.15	31.72	YQTQTKSHR	YQTQTNSPR	60.42	18.35	YQTQTKSHR	YQTQTNSPR	49.44
	TKSHRRARSVASQSI	TNSPRRARSVASQSI	HRRARSVAS	PRRARSVAS	33.71	46.67	HRRARSVAS	PRRARSVAS	74.93	81.56	HRRARSVAS	PRRARSVAS	25.53	35.82	ARSVASQSI	ARSVASQSI	40.97	51.69	QTQTKSHRR	YQTQTNSPR	65.48	49.63	TKSHRRARS	YQTQTNSPR	52.21	64.24	YQTQTKSHR	YQTQTNSPR	14.12	40.33	TKSHRRARS	QTNSPRRAR	12.65	27.57	YQTQTKSHR	TQTNSPRRA	47.97	60.1	YQTQTKSHR	YQTQTNSPR	76.71	43.16	YQTQTKSHR	YQTQTNSPR	78.74	28.94	YQTQTKSHR	YQTQTNSPR	62.76
	LLQYGSFCTQLKRAL	LLQYGSFCTQLNRAL	YGSFCTQLK	YGSFCTQLN	62.15	59.71	FCTQLKRAL	GSFCTQLNR	81.22	88.62	YGSFCTQLK	YGSFCTQLN	55.45	30.6	YGSFCTQLK	YGSFCTQLN	6.89	6.12	ARSVASQSI	ARSVASQSI	20.72	20.75	HRRARSVAS	PRRARSVAS	64.04	59.17	HRRARSVAS	RRARSVASQ	37.52	49.95	HRRARSVAS	RRARSVASQ	50.03	55.75	HRRARSVAS	ARSVASQSI	58.41	63.1	HRRARSVAS	PRRARSVAS	36.71	39.14	HRRARSVAS	PRRARSVAS	32.99	50	HRRARSVAS	PRRARSVAS	26.49
	GSFCTQLKRALTGIA	GSFCTQLNRALTGIA	FCTQLKRAL	FCTQLNRAL	80.48	32.65	FCTQLKRAL	FCTQLNRAL	77.85	78.97	LKRALTGIA	FCTQLNRAL	74.46	49.67	LKRALTGIA	FCTQLNRAL	66.79	53.78	YGSFCTQLK	YGSFCTQLN	66.96	47.63	YGSFCTQLK	YGSFCTQLN	61.6	68.11	FCTQLKRAL	YGSFCTQLN	51.02	67.18	YGSFCTQLK	YGSFCTQLN	56.76	84.67	FCTQLKRAL	YGSFCTQLN	85.28	91.02	YGSFCTQLK	YGSFCTQLN	77.99	54.04	YGSFCTQLK	YGSFCTQLN	58.28	24.41	YGSFCTQLK	YGSFCTQLN	73.02
	LKRALTGIAVEQDKN	LNRALTGIAVEQDKN	LTGIAVEQD	NRALTGIAV	20.8	21.91	LTGIAVEQD	LTGIAVEQD	22.15	24.94	LTGIAVEQD	LTGIAVEQD	6.31	7.35	LTGIAVEQD	LTGIAVEQD	79.71	48.67	LKRALTGIA	FCTQLNRAL	66.85	61.15	CTQLKRALT	FCTQLNRAL	83.27	69.15	CTQLKRALT	CTQLNRALT	29.14	43.61	FCTQLKRAL	CTQLNRALT	49.9	65.68	FCTQLKRAL	CTQLNRALT	65.69	75.97	LKRALTGIA	FCTQLNRAL	69	71.18	LKRALTGIA	FCTQLNRAL	86.36	48.73	LKRALTGIA	FCTQLNRAL	75.69
	VKQIYKTPPIKYFGG	VKQIYKTPPIKDFGG	IYKTPPIKY	IYKTPPIKD	13.51	18.44	IYKTPPIKY	IYKTPPIKD	3.5	17.29	IYKTPPIKY	IYKTPPIKD	22.73	9.05	IYKTPPIKY	IYKTPPIKD	13.74	15.97	LTGIAVEQD	LTGIAVEQD	17.12	19.58	LTGIAVEQD	LTGIAVEQD	29.75	32.74	LTGIAVEQD	LTGIAVEQD	20.18	23.19	LTGIAVEQD	LTGIAVEQD	33.76	37.18	LTGIAVEQD	LTGIAVEQD	10.2	12	LTGIAVEQD	LTGIAVEQD	4.11	4.93	LTGIAVEQD	LTGIAVEQD	0.6	0.73	LTGIAVEQD	LTGIAVEQD	0.51
	YKTPPIKYFGGFNFS	YKTPPIKDFGGFNFS	IKYFGGFNF	IKDFGGFNF	14.97	34.05	IKYFGGFNF	IKDFGGFNF	25.77	41.72	IKYFGGFNF	IKDFGGFNF	41.1	55.45	IKYFGGFNF	IKDFGGFNF	1.43	2.32	IYKTPPIKY	IYKTPPIKD	4.74	9.79	IYKTPPIKY	KQIYKTPPI	7.56	12.2	IYKTPPIKY	IYKTPPIKD	13.97	11.8	IYKTPPIKY	IYKTPPIKD	2.28	16.15	IYKTPPIKY	IYKTPPIKD	1.3	4.52	IYKTPPIKY	IYKTPPIKD	17.22	9.18	IYKTPPIKY	IYKTPPIKD	22.52	1.99	IYKTPPIKY	IYKTPPIKD	28.68
	PIKYFGGFNFSQILP	PIKDFGGFNFSQILP	IKYFGGFNF	FGGFNFSQI	46.74	72.43	IKYFGGFNF	IKDFGGFNF	73.36	86.25	YFGGFNFSQ	DFGGFNFSQ	20.22	83.86	IKYFGGFNF	FGGFNFSQI	4.87	12.95	IKYFGGFNF	IKDFGGFNF	10.61	23.98	IKYFGGFNF	IKDFGGFNF	0.3	1.07	IKYFGGFNF	IKDFGGFNF	33.72	65.38	IKYFGGFNF	IKDFGGFNF	6.45	15.81	IKYFGGFNF	IKDFGGFNF	18.05	35.7	IKYFGGFNF	IKDFGGFNF	18.6	37.63	IKYFGGFNF	IKDFGGFNF	26.51	45.51	IKYFGGFNF	IKDFGGFNF	52.23
	AARDLICAQKFKGLT	AARDLICAQKFNGLT	LICAQKFKG	LICAQKFNG	46.45	47.52	LICAQKFKG	LICAQKFNG	13.07	18.54	LICAQKFKG	LICAQKFNG	39.29	46.69	LICAQKFKG	LICAQKFNG	23.88	32.84	YFGGFNFSQ	FGGFNFSQI	26.97	37.69	IKYFGGFNF	IKDFGGFNF	2.94	8.04	YFGGFNFSQ	FGGFNFSQI	58.77	77.96	IKYFGGFNF	IKDFGGFNF	32.35	60.42	IKYFGGFNF	IKDFGGFNF	61.1	78.11	YFGGFNFSQ	IKDFGGFNF	33.01	84.6	YFGGFNFSQ	FGGFNFSQI	21.11	64.41	YFGGFNFSQ	FGGFNFSQI	27.04
	LICAQKFKGLTVLPP	LICAQKFNGLTVLPP	FKGLTVLPP	FNGLTVLPP	22.8	31.92	FKGLTVLPP	FNGLTVLPP	88.46	87.39	FKGLTVLPP	FNGLTVLPP	19.51	31.49	AQKFKGLTV	FNGLTVLPP	54.37	56.51	LICAQKFKG	LICAQKFNG	52.57	56.69	LICAQKFKG	LICAQKFNG	30.56	38.83	LICAQKFKG	LICAQKFNG	1.66	3.16	LICAQKFKG	LICAQKFNG	5.54	10.45	LICAQKFKG	LICAQKFNG	5.46	7.67	LICAQKFKG	LICAQKFNG	31.55	39.93	LICAQKFKG	LICAQKFNG	58.04	60.37	LICAQKFKG	LICAQKFNG	49.78
	AQKFKGLTVLPPLLT	AQKFNGLTVLPPLLT	FKGLTVLPP	FNGLTVLPP	8.22	11.01	FKGLTVLPP	FNGLTVLPP	67.43	74.65	FKGLTVLPP	FNGLTVLPP	6.69	11.24	FKGLTVLPP	FNGLTVLPP	24.03	44.21	FKGLTVLPP	FNGLTVLPP	22.74	33.14	AQKFKGLTV	AQKFNGLTV	20.95	32.87	FKGLTVLPP	FNGLTVLPP	28.63	58.64	FKGLTVLPP	QKFNGLTVL	77.96	85.48	FKGLTVLPP	FNGLTVLPP	74.21	76.88	FKGLTVLPP	FNGLTVLPP	34.84	53.06	FKGLTVLPP	FNGLTVLPP	16.62	25.6	FKGLTVLPP	FNGLTVLPP	19.7
	TASALGKLQDVVNHN	TASALGKLQDVVNQN	LGKLQDVVN	LGKLQDVVN	38.92	39.74	KLQDVVNHN	KLQDVVNQN	73.12	69.48	LGKLQDVVN	LGKLQDVVN	34.03	34.25	LGKLQDVVN	LGKLQDVVN	19.98	35.27	FKGLTVLPP	FNGLTVLPP	11.67	15.67	FKGLTVLPP	LTVLPPLLT	57.78	68.18	FKGLTVLPP	FNGLTVLPP	7.06	17.06	FKGLTVLPP	FNGLTVLPP	54.91	67.16	FKGLTVLPP	LTVLPPLLT	49.34	59.09	FKGLTVLPP	FNGLTVLPP	15.72	22.2	FKGLTVLPP	FNGLTVLPP	9	14	FKGLTVLPP	FNGLTVLPP	7.36
	LGKLQDVVNHNAQAL	LGKLQDVVNQNAQAL	LQDVVNHNA	LQDVVNQNA	21.89	21.07	LQDVVNHNA	LQDVVNQNA	41.77	35.44	LQDVVNHNA	LQDVVNQNA	8.07	5.85	VVNHNAQAL	LQDVVNQNA	85.71	85.49	LGKLQDVVN	LGKLQDVVN	76.47	76.31	LGKLQDVVN	LGKLQDVVN	53.07	54.1	LGKLQDVVN	LGKLQDVVN	72.02	70.03	ALGKLQDVV	ALGKLQDVV	70.52	69.29	ALGKLQDVV	ALGKLQDVV	63.95	63.46	LGKLQDVVN	LGKLQDVVN	15.69	15.81	LGKLQDVVN	LGKLQDVVN	21.85	21.75	LGKLQDVVN	LGKLQDVVN	29.61
	DVVNHNAQALNTLVK	DVVNQNAQALNTLVK	NHNAQALNT	VVNQNAQAL	40.96	22.6	VNHNAQALN	VNQNAQALN	58.48	56.32	NHNAQALNT	VVNQNAQAL	48.37	50.79	VVNHNAQAL	NAQALNTLV	10.94	21.69	LQDVVNHNA	VVNQNAQAL	27.6	31.78	LQDVVNHNA	LQDVVNQNA	3.93	7.6	LQDVVNHNA	LQDVVNQNA	21.76	32	LQDVVNHNA	LQDVVNQNA	15.36	29.7	LQDVVNHNA	LQDVVNQNA	23.22	26.53	LQDVVNHNA	LQDVVNQNA	2.68	1.77	LQDVVNHNA	LQDVVNQNA	13.14	11.7	LQDVVNHNA	LQDVVNQNA	12.83
	NHNAQALNTLVKQLS	NQNAQALNTLVKQLS	AQALNTLVK	AQALNTLVK	67.09	64.62	LNTLVKQLS	LNTLVKQLS	45.2	44.69	QALNTLVKQ	QALNTLVKQ	55.19	53.62	ALNTLVKQL	ALNTLVKQL	29.92	40.23	VVNHNAQAL	VVNQNAQAL	37.44	40.35	VVNHNAQAL	VVNQNAQAL	21.21	41.14	VNHNAQALN	VNQNAQALN	59.73	70.38	VVNHNAQAL	VVNQNAQAL	26.11	47.03	VNHNAQALN	VNQNAQALN	41.16	43.3	VVNHNAQAL	VVNQNAQAL	59.3	45.08	NHNAQALNT	VVNQNAQAL	63.56	58.19	HNAQALNTL	VVNQNAQAL	48.91
	AQALNTLVKQLSSKF	AQALNTLVKQLSSNF	LNTLVKQLS	LNTLVKQLS	42.77	47.06	LNTLVKQLS	LNTLVKQLS	16.24	18.45	LNTLVKQLS	LNTLVKQLS	34.51	37.78	ALNTLVKQL	ALNTLVKQL	41.13	40.31	ALNTLVKQL	ALNTLVKQL	62.68	62	AQALNTLVK	AQALNTLVK	62.74	61.45	LNTLVKQLS	LNTLVKQLS	19.44	19.36	LNTLVKQLS	LNTLVKQLS	34.8	34.01	LNTLVKQLS	LNTLVKQLS	29.88	29.72	AQALNTLVK	AQALNTLVK	53.91	51.89	AQALNTLVK	AQALNTLVK	68.67	66.75	AQALNTLVK	AQALNTLVK	66.02
	TLVKQLSSKFGAISS	TLVKQLSSNFGAISS	VKQLSSKFG	VKQLSSNFG	18	11.91	LVKQLSSKF	LSSNFGAIS	72.81	57.17	VKQLSSKFG	VKQLSSNFG	43.3	14.71	QLSSKFGAI	LSSNFGAIS	47.5	52.87	LNTLVKQLS	LNTLVKQLS	55.31	61.54	LNTLVKQLS	LNTLVKQLS	35.93	39.38	LNTLVKQLS	LNTLVKQLS	1.22	1.6	LNTLVKQLS	LNTLVKQLS	5.06	6.71	LNTLVKQLS	LNTLVKQLS	5.15	6.24	LNTLVKQLS	LNTLVKQLS	26.78	29.38	LNTLVKQLS	LNTLVKQLS	44.64	50.45	LNTLVKQLS	LNTLVKQLS	41.38
	KQLSSKFGAISSVLN	KQLSSNFGAISSVLN	FGAISSVLN	FGAISSVLN	23.72	26.99	LSSKFGAIS	LSSNFGAIS	94.24	72.46	FGAISSVLN	FGAISSVLN	21.91	24.26	FGAISSVLN	FGAISSVLN	55.23	49.66	LSSKFGAIS	LSSNFGAIS	46.47	44.66	VKQLSSKFG	VKQLSSNFG	27.03	15.72	VKQLSSKFG	VKQLSSNFG	35.29	42.33	KQLSSKFGA	LSSNFGAIS	42.88	50.75	VKQLSSKFG	LSSNFGAIS	58.06	52.65	VKQLSSKFG	VKQLSSNFG	16.93	2.73	VKQLSSKFG	VKQLSSNFG	52.81	20.85	VKQLSSKFG	VKQLSSNFG	55.4
	KFGAISSVLNDIFSR	NFGAISSVLNDILSR	FGAISSVLN	FGAISSVLN	25.34	26.7	ISSVLNDIF	ISSVLNDIL	27.17	36.03	FGAISSVLN	ISSVLNDIL	29.05	20.82	FGAISSVLN	ISSVLNDIL	14.5	17.23	FGAISSVLN	FGAISSVLN	11.41	13.5	SSKFGAISS	SSNFGAISS	61.78	68.01	FGAISSVLN	FGAISSVLN	52.01	61.7	LSSKFGAIS	LSSNFGAIS	74.67	70.11	FGAISSVLN	LSSNFGAIS	78.45	71.46	FGAISSVLN	FGAISSVLN	50.54	50.64	FGAISSVLN	FGAISSVLN	17.59	19.84	FGAISSVLN	FGAISSVLN	23.1
	ISSVLNDIFSRLDKV	ISSVLNDILSRLDKV	LNDIFSRLD	LNDILSRLD	65.64	62.77	VLNDIFSRL	VLNDILSRL	14.54	4.11	LNDIFSRLD	LNDILSRLD	40.8	34.75	LNDIFSRLD	LNDILSRLD	26.64	28.98	FGAISSVLN	ISSVLNDIL	19.38	18.65	ISSVLNDIF	ISSVLNDIL	21.03	8.18	FGAISSVLN	ISSVLNDIL	64.13	69.93	ISSVLNDIF	ISSVLNDIL	46.53	47.8	ISSVLNDIF	ISSVLNDIL	18.15	20.79	ISSVLNDIF	ISSVLNDIL	21.74	11.78	ISSVLNDIF	ISSVLNDIL	20.79	16.37	ISSVLNDIF	ISSVLNDIL	23.95
	LNDIFSRLDKVEAEV	LNDILSRLDKVEAEV	FSRLDKVEA	LSRLDKVEA	12	37.1	FSRLDKVEA	LSRLDKVEA	19.89	15.25	FSRLDKVEA	LSRLDKVEA	12.57	30.13	FSRLDKVEA	LSRLDKVEA	35.55	30.49	LNDIFSRLD	LNDILSRLD	56.4	53.93	LNDIFSRLD	LNDILSRLD	41.8	43.02	LNDIFSRLD	LNDILSRLD	57.24	53.35	NDIFSRLDK	VLNDILSRL	47.04	46.17	VLNDIFSRL	VLNDILSRL	40.12	27.43	LNDIFSRLD	LNDILSRLD	26.02	26.32	LNDIFSRLD	LNDILSRLD	7.46	8.88	LNDIFSRLD	LNDILSRLD	18.34
	FSRLDKVEAEVQIDR	LSRLDKVEAEVQIDR	LDKVEAEVQ	LDKVEAEVQ	27.84	28.94	VEAEVQIDR	VEAEVQIDR	14.07	14.03	LDKVEAEVQ	LDKVEAEVQ	17.68	17.73	LDKVEAEVQ	LDKVEAEVQ	33.2	55.83	FSRLDKVEA	LSRLDKVEA	27.5	60.6	IFSRLDKVE	ILSRLDKVE	34.24	33.22	FSRLDKVEA	LSRLDKVEA	0.1	1.36	FSRLDKVEA	LSRLDKVEA	10.66	6.61	FSRLDKVEA	LSRLDKVEA	6.15	4.79	FSRLDKVEA	LSRLDKVEA	23.86	24.5	FSRLDKVEA	LSRLDKVEA	13.25	30.45	FSRLDKVEA	SRLDKVEAE	16.64
																	24.83	25.15	LDKVEAEVQ	LDKVEAEVQ	29.63	30.81	LDKVEAEVQ	LDKVEAEVQ	50.18	51.07	LDKVEAEVQ	LDKVEAEVQ	38.2	39.21	LDKVEAEVQ	LDKVEAEVQ	39.87	38.66	LDKVEAEVQ	LDKVEAEVQ	38.25	37.52	LDKVEAEVQ	LDKVEAEVQ	13.25	12.97	LDKVEAEVQ	LDKVEAEVQ	26.04	26.13	LDKVEAEVQ	LDKVEAEVQ	16.45
[truncated: 13 more columns]

## Sheet: NetMHCpan Analysis
Raw Data for Figure 2b
SB= Strong Binder	HLA Allotype		HLA-A01:01	HLA-A02:01	HLA-A03:01	HLA-A11:01	HLA-A24:02	HLA-A26:01	HLA-A29:02	HLA-A33:03	HLA-A68:01	HLA-B07:02	HLA-B08:01	HLA-B14:02	HLA-B15:01	HLA-B15:02	HLA-B18:01	HLA-B27:05	HLA-B35:01	HLA-B40:01	HLA-B40:02	HLA-B44:02	HLA-B44:03	HLA-B45:01	HLA-C01:02	HLA-C02:02	HLA-C03:03	HLA-C03:04	HLA-C04:01	HLA-C05:01	HLA-C06:02	HLA-C07:01	HLA-C07:02	HLA-C08:01
WB= Weak Binder	# Analyzed 9mers	222
NB= no-binder	# Peptides with improved binding in WT form		118	110	89	101	81	114	102	87	113	98	89	99	96	112	93	82	122	95	88	92	95	99	99	101	100	100	109	122	80	79	82	112
WT = Wildtype	# Peptides with improved binding in Omicron form		104	112	133	121	141	108	120	135	109	124	133	123	126	110	129	140	100	127	134	130	127	123	123	121	122	122	113	100	142	143	140	110
Omi = Omicron
	Peptide Sequence		HLA-A01:01		HLA-A02:01		HLA-A03:01		HLA-A11:01		HLA-A24:02		HLA-A26:01		HLA-A29:02		HLA-A33:03		HLA-A68:01		HLA-B07:02		HLA-B08:01		HLA-B14:02		HLA-B15:01		HLA-B15:02		HLA-B18:01		HLA-B27:05
	Omicon Peptide	WT Peptide	OMI_EL_Rank	WT_EL_Rank	OMI_EL_Rank	WT_EL_Rank	OMI_EL_Rank	WT_EL_Rank	OMI_EL_Rank	WT_EL_Rank	OMI_EL_Rank	WT_EL_Rank	OMI_EL_Rank	WT_EL_Rank	OMI_EL_Rank	WT_EL_Rank	OMI_EL_Rank	WT_EL_Rank	OMI_EL_Rank	WT_EL_Rank	OMI_EL_Rank	WT_EL_Rank	OMI_EL_Rank	WT_EL_Rank	OMI_EL_Rank	WT_EL_Rank	OMI_EL_Rank	WT_EL_Rank	OMI_EL_Rank	WT_EL_Rank	OMI_EL_Rank	WT_EL_Rank	OMI_EL_Rank	WT_EL_Rank
	FSNVTWFHV	FSNVTWFHA	4.938	5.7138	5.6677	13.6542	38	33.25	19.4516	18.9474	11.0163	30.5	17.7	32.0909	9.4868	12.9797	16.7031	16.3047	26.4706	20.88	41.6	45	22.1692	31.2326	22.2353	28.5897	30.5833	35.8667	31.8387	34.2727	43	42.25	29.3846	43.5	HLA-B35:01		HLA-B40:01		HLA-B40:02		HLA-B44:02		HLA-B44:03		HLA-B45:01		HLA-C01:02		HLA-C02:02
	SNVTWFHVI	SNVTWFHAI	16.7287	15.0671	14.8973	10.6654	27.4375	26.2105	21.4	16.871	3.7917	4.4786	11.1821	6.9187	12.6701	10.7121	18.0599	10.9226	23.614	16.7241	21.3878	14.8675	5.7414	3.9818	2.2182	1.5191	18.7071	15.6126	19.1761	15.6073	9.1937	8.5482	16.9485	14.5592	OMI_EL_Rank	WT_EL_Rank	OMI_EL_Rank	WT_EL_Rank	OMI_EL_Rank	WT_EL_Rank	OMI_EL_Rank	WT_EL_Rank	OMI_EL_Rank	WT_EL_Rank	OMI_EL_Rank	WT_EL_Rank	OMI_EL_Rank	WT_EL_Rank	OMI_EL_Rank
	NVTWFHVIS	NVTWFHAIH	60.2381	19.2963	42.3333	48.4	35.5714	8.6951	35	8.572	60	55	29.1875	4.1181	27.875	4.453	17.866	4.0038	17.3859	4.2015	47.5	30.7647	52.0732	40.85	34.619	19.0476	64.375	16.8144	37.5294	6.8911	44	12.9953	75	44.3333	18.6618	15.6772	32	43.5	25.7	36.1667	45	65	42	45	35.6	32.875	8.8015	17.589	2.7889
	VTWFHVISG	VTWFHAIHV	56.4	5.871	28.6296	1.0425	19.5614	5.9479	20.28	6.1703	43.5	10.0916	36	6.297	34	4.8457	29.4375	6.5675	27.4483	10.6285	49	22.6667	37.3846	10.7523	43.5556	12.8308	32.65	13.9841	38.9375	14.9655	56.4286	25.8571	49.6667	15.6018	18.8235	14.3602	10.659	9.3512	4.0917	4.0947	11.2564	10.3317	11.3129	10.8273	11.1339	8.697	7.2256	5.6867	5.9029
	TWFHVISGT	TWFHAIHVS	81.875	68	24.1875	28.8148	23.8276	18.3286	33	20.6	9.3277	6.2835	27.2273	33.8	10.9061	8.1113	10.1972	11.8781	21.6588	20.69	40.2857	43.4	35.8667	30.1304	33.2273	20.913	43	33.5	28.8537	18.9144	47	20.9348	26.8947	24.9583	27.875	7.0656	70	38.5	70	57.5	75	45	80	34.5	57.5	54.375	41	36.2	33.5
	WFHVISGTN	WFHAIHVSG	94.2857	80.625	95	75	77.5	62.5	90	75	48	23.3125	75	63	26.5556	13.4595	55.3125	26.3478	75	50.9091	81.6667	47	61.1364	17.4375	83.3333	26.88	73	53.0556	57.1053	33.4167	73.3333	36.7143	68.75	46.6667	33.125	19.7091	57.5	16.5263	45	17.4026	56.25	21.6	62.5	26.6	49	32.25	34.4	5.5784	24.2174
	FHVISGTNG	FHAIHVSGT	80.625	47.7778	90	45.6667	90	73.3333	90	67.5	50	31.8333	71.6667	38.6667	47.5	48.3333	77	49.4	85	56.4286	57.7778	39.5714	66.875	19.6667	20.1478	2.8611	72	65.8333	52	34.5	45	27.6471	47.3333	29.3846	50	30.7	60	46	52.1429	35.8333	50	51	43.5	50	40.5	21.3793	42	30	48
	HVISGTNGT	HAIHVSGTN	36.75	53.7097	11.7426	78.3333	20.7609	59.2857	17.74	48	51.25	90	3.3693	20.9623	20.5	41.75	14.2437	47.1667	6.8728	17.4185	13.9717	39.2857	35	62.9545	16.5381	55.625	18.6	36.6667	12.5983	18.9947	38.1667	46.6667	39	80	61.6667	31.9	100	65	90	55	90	63.3333	85	67.5	87.5	48	70	42.5	90
	ISGTNGTKR	IHVSGTNGT	9.8472	63.5714	46.2	62.5	7.0567	73.3333	3.2634	67.5	42	28.625	24.9333	54.0909	17.5152	53.3333	3.0587	63.1818	3.3927	60.8333	40.5714	25.8667	58.2759	63.8636	46	10.675	32.95	73	39.8571	53.4	48.5	23.5938	33.375	33.625	45	28.5714	52.5	37.6667	49.5	30.3636	56.25	48	52.5	48	41	24.8421	65	30.7	80
	VISGTNGTK	HVSGTNGTK	20.0704	11.6916	26.2632	28.6667	0.626	0.6771	0.8992	0.8112	48	48	15.9843	3.8819	14.1525	9.6357	8.5057	4.3341	2.1231	0.4865	23.9744	16.6036	71.9231	61.1364	47.4286	39.9286	14.6808	11.9352	20.1387	14.2069	59.2857	42	29.3077	19.0189	15.5276	13.8137	26.75	62.5	36.6667	67.5	39.3333	58.75	36.3333	58.75	26.0714	70	18.0164	43.3333	14.1458
	ISGTNGTKR	VSGTNGTKR	9.8472	9.231	46.2	47	7.0567	6.7024	3.2634	2.8669	42	41	24.9333	22.9474	17.5152	18.4211	3.0587	3.2448	3.3927	3.225	40.5714	36.3333	58.2759	56.0345	46	47.8571	32.95	32.9	39.8571	39.8571	48.5	47	33.375	31.6	40.3333	38.2	52.5	41.5	70	36.8333	41.3333	45	42	40.5	55.8333	26.6429	25.25	41.3333	17.1447
	NDGVYFASI	NDGVYFAST	41.5	74.2308	36.6667	68.3333	75	85	70	75	14.7556	65	28.1765	71.6667	65	85	58.4375	76	60.8333	70	31.2667	71.25	13.2622	37.8846	17	49.8	75	90	53.2	81.25	13.0294	23.125	66.25	85	32.875	16.2804	53.75	33.75	60	49	42.5	30.4286	49.5	31	62	36.8333	31.5	34.4	17.9868
	DGVYFASIE	DGVYFASTE	84.375	76.8182	87.5	76.6667	82.5	75	75	65	90	70	55	34	71.6667	63	57.5	41.6	35.6	23.2105	83.3333	65	38.2917	31.3953	60	35.5263	81.6667	72	51	33.4583	45.75	28.5	85	71.6667	40.3333	43	52.5	53.75	70	67.5	41.3333	37.5	42	38.6667	55.8333	51.875	25.25	26.1875	17.1447
	GVYFASIEK	GVYFASTEK	12.5703	12.7414	15.4356	16.98	0.0277	0.0337	0.0145	0.0242	24.2143	26.6	9.6487	8.3477	4.3704	4.7895	4.8304	5.1821	0.6994	0.793	23	21.2041	61.1364	59.1379	32.64	34.2857	11.8883	10.7627	16.3297	16.0789	26.8571	28.1875	7.4576	8.2821	32.625	70	13.5789	51.25	6.1828	21.1622	12.725	37.75	17.0732	41.3333	11.0179	11.4062	39.6667	85	70
	VYFASIEKS	VYFASTEKS	67.6667	65.3333	34.7143	46.6	29.2308	31.5	26.3	26.6	3.7042	4.2027	33.4	39.6667	12.4924	12.2386	18.9162	19.4812	26.3529	25.4737	53.0769	44	33.7297	47.5455	21.0309	19.7064	33.6875	35.2	31.2903	29.5143	31.25	34.375	23.3793	27.5	34.2857	21.9756	47	43	62.5	54.2857	66.6667	55	72.5	57.5	39.5	17.1698	75	60	72.5
	YFASIEKSN	YFASTEKSN	67.3333	72.3077	73.75	80	40.8	53.125	58.3333	58.3333	25.9167	32.4	51.8182	58.5714	14.4492	20.1429	34.7368	49.4	39.4286	52.7273	64.2857	62.1429	47.1818	55.1724	51.25	56.25	55.8333	58.75	35.1	36.7778	39	51.5	62	70	21	22.9143	27.1429	29	33.4286	37.2	22.6667	25.3333	27.125	29.6667	27.9167	27.0833	41.3333	27.4	9.0863
	FASIEKSNI	FASTEKSNI	17.8224	14.7514	17.3806	15.8844	59.2857	56.4286	51.25	45	20.2222	20.3704	19.4032	16.8598	30.5	28.2667	40.2	36	26.0588	21.4471	10.0349	8.796	6.8415	8.6436	7.4956	6.8372	24.9	21.575	17.6435	15.5282	28.0625	27.2941	48	46	36.5	33.75	52.5	53.75	36	46.5	52	53	44.5	46	28.6667	28.0833	31.625	30.7	39.75
	ASIEKSNII	ASTEKSNII	10.8184	9.7103	10.818	19.4078	22.4286	33.25	13.8714	23.5333	7.704	13.3874	7.1147	17.8333	25.4286	34.75	35.6471	47.1667	26.7647	38.4286	7.0257	11.9971	3.9535	9.2221	2.8824	5.7161	6.2284	15.9249	14.5333	26.8545	18.5385	26.5714	27.5556	38.2	34.2857	36	70	75	65	63.75	58.75	65	60	70	61	71.6667	46.5	43.3333	57.5
	SIEKSNIIR	STEKSNIIR	7.0318	1.9308	27.9677	38.4	2.9841	3.2383	1.3176	0.8784	35.5	36.3333	14.5844	9.6631	12.0711	11.698	1.4099	1.2634	1.1247	0.5902	22.6429	28.05	52.8049	57.5862	45.25	35.0526	21.2375	25.2273	18.6257	19.3145	35.25	26.9524	24.4583	19.3774	7.0794	5.9799	21.0667	19.3636	27.2667	24.2609	22.7222	17.975	25.3636	19.6667	32.5	28.1667	2.0837	1.8347	1.6081
	IEKSNIIRG	TEKSNIIRG	68.3333	58.6	78.3333	75	70	62.5	70	58.3333	45.5	44	62	44.75	57.1429	57.1429	64.5455	60.4545	71.6667	64.1667	57.7778	47.5	41.2778	36.5862	40.5	33.3636	35.0667	30.5833	44.6667	37.3529	10.0456	6.6411	47.6667	46.6667	15.811	28.6429	6.3946	11.9187	8.6857	17.6623	8.2464	14.2162	8.8166	14.7297	14.6316	25.125	1.3274	2.2829	1.5852
	QFCNDPFLD	QFCNDPFLG	54.8387	34	90	59.0909	87.5	71.6667	75	55	26.4	13.8288	95	71.6667	44.75	16.7654	72.8571	48.5	80	61.6667	95	92.5	93	79	86.6667	63.75	100	85	93.3333	72.1429	95	75	80	56.6667	31	27.4375	39	20.1579	61.25	42	29.4286	21.85	31.8	21.75	41	27.1667	36.8	30.2	24.7391
	FCNDPFLDH	FCNDPFLGV	6.0802	5.9783	28.5185	1.0794	10.3563	20.4348	12.4775	19.8387	38	21.7727	12.588	6.409	4.4149	8.9939	10.1714	14.9146	13.1604	20.04	24.6774	14.2229	31.0698	10.6005	34.0476	12.9935	9.7741	19.2679	5.553	11.7237	16.4066	23.8438	32.4	22	44.5	38	7.211	6.708	3.6632	3.839	7.0965	3.4075	6.4864	3.381	2.8276	1.4231	70	65	70
	CNDPFLDHK	CNDPFLGVY	4.7481	0.3936	63.125	40.625	9.6839	16.77	4.3913	10.907	38.6667	23.9375	37.5	4.2618	15.56	1.1771	10.4709	20.4018	6.2455	15.7596	71.25	38	66.875	40.05	56.5625	20.1565	70	7.1662	66.5	3.5474	42.25	4.1981	24.4583	26.2105	72.5	70	100	85	100	80	95	70	85	70	80	59.1667	100	85	100
	NDPFLDHKN	NDPFLGVYY	65.3333	1.4832	95	60	95	26.3684	90	14.1667	67.5	14.0667	85	2.3573	90	1.3183	88.3333	17.9948	85	8.2373	92.5	26.4615	93	28.5738	86.6667	23.1429	95	9.2885	93.3333	3.8729	40.8	0.7316	90	26.3158	6.1104	10.6028	24.5455	15.7021	36.8333	18.2258	23.9375	18.2353	25.3636	20.5417	34.8333	21.4828	18.541	2.5816	4.2213
	DPFLDHKNN	DPFLGVYYH	95	25.7805	90	71.25	85	17.0617	75	14.6667	100	50	65	3.1982	90	5.9119	83.3333	6.691	60.8333	5.889	45.25	9.6762	48.4	10.4314	66.25	16.6816	81.6667	16.5052	61.5385	5.1836	22.5882	1.1379	75	22.9375	50.8333	4.8154	65	20.4737	57.5	25.1	22.7778	9.0968	23.2667	9.656	20.6364	29.2222	43.6667	20.1556	38.5
	PFLDHKNNK	PFLGVYYHK	68.3333	54.6774	66.6667	58.1818	10.4567	7.4266	8.5707	7.387	11.3207	4.1006	53.6364	40.3333	14.6525	6.5521	5.6892	3.242	11.9339	7.5832	69	81.6667	63.4091	72.6923	73.3333	86.6667	65	81.6667	36.9444	59.7368	61	52.5	23.7241	20.4091	85	4.268	65	9.405	50	9.6567	53	2.3629	53.75	2.3647	32.875	8.3656	100	16.3118	100
	FLDHKNNKS	FLGVYYHKN	3.4198	72.3077	2.2376	37.3	16.83	82.5	38.5	90	28.5	49	43.5	85	18.9298	51.1111	30.7143	61.8182	45.25	90	30.5882	95	11.8309	59.4828	32.04	92.5	38.9	75	26.9455	75.8333	56.4286	73.3333	43.25	90	11.4113	0.6231	75	23	67.5	18.7419	43.5	12.9333	46	13.9895	59.1667	22.2917	85	43.6667	65
	LDHKNNKSW	LGVYYHKNN	12.3764	94.2857	56.3636	100	49.3333	95	34.25	90	6.6996	100	14.0909	100	15.97	95	34.2105	85	28.7778	95	16.9189	100	17.7794	96	20.7043	92.5	10.3233	90	12.518	95	5.6587	90	21.4474	90	63.3333	58	75	85	67.5	80	54	68.3333	47	52.5	58.3333	66.6667	51	70	57.5
	DHKNNKSWM	GVYYHKNNK	40.3846	28.9	80	23.3091	63.75	0.0456	56.6667	0.1564	19.4516	29.1429	25.4231	10.5379	28.9333	8.1247	42.125	3.2043	50	1.3838	14.1626	27.8571	3.472	42.1765	0.3298	31.6552	23.8689	14.5765	14.8322	23.3333	6.8784	35.25	16.0412	10.7585	34.5714	85	25.2222	100	41.75	100	36	85	44.5	80	21.2069	90	10.2627	46.5	22.8667
	HKNNKSWME	VYYHKNNKS	73.8462	66.3333	73.75	62.5	51.875	31.6	55	37.6667	52.5	4.916	56.4286	45.6667	61	24.6957	40.1	20.8125	35.4	35.4	66	36.2222	21.9034	21.9931	19.9365	17.4632	58.75	46.8	47.75	19.7547	27.1765	40	19.7547	25	11.7296	90	10.6763	100	6.9321	100	0.3378	95	0.575	95	10.6052	100	32.125	85	21.7297
	IYSKHTPII	IYKHTPINL	23.08	24.5	18.2016	15.3689	22.1714	12.8679	24.1538	18.2105	0.0571	0.0457	21.8864	12.196	5.877	2.5571	22.2125	6.7738	38.5714	24.1522	7.2148	4.9032	3.3286	0.9695	3.6041	1.1929	17.8588	7.9507	11.9395	5.5222	18.1538	9.7656	13.288	4.916	12.6221	43.3333	19.4091	41.5	26.3529	48	18.8235	29.4286	18.9688	30.7143	19.4324	35.4	21.8919	24.5714	14.9931
	IYSKHTPII	IYSKHTPIN	23.08	81.25	18.2016	95	22.1714	43.3333	24.1538	49	0.0571	7.3783	21.8864	67.5	5.877	30.1667	22.2125	53.8095	38.5714	71.6667	7.2148	68	3.3286	55	3.6041	53.125	17.8588	67.5	11.9395	46.5714	18.1538	63	13.288	52.7778	53.3333	46.3333	24	65	28.6429	42	41.6667	55	44	55	36.1667	29.3333	75	14.4155	52.1429
	YSKHTPIIV	YSKHTPINL	5.871	4.5548	7.2872	6.7524	17.7654	12.2	18.5	11.117	10.5611	3.3793	8.3221	3.3679	9.3177	5.2702	13.8064	9.2346	15.9391	10.963	7.3519	2.0644	2.6896	0.6976	3.1609	0.8948	7.2476	2.6652	8.8689	3.7986	15.785	9.33	24.5833	11.088	15.3701	12.6298	16.9211	11.3333	13.9886	10.8656	15.9032	12.7917	18.0312	16.3878	22.9583	22.5417	2.0269	1.1832	7.4089
	SKHTPIIVR	SKHTPINLV	41.6667	28.6667	29.92	20.6667	4.0555	18.9857	4.6913	26	31	17.1778	10.7995	10.1883	14.5169	19.7083	2.3899	29	4.2479	25.9737	19.8529	15.2741	18.2896	8.4985	7.4848	0.9405	13.6674	13.3007	21.9304	18.8717	5.5879	10.7379	1.35	4.6476	15.3701	52.5	16.9211	85	13.9886	80	15.9032	68.3333	18.0312	72.5	22.9583	70	2.0269	40	7.4089
	KHTPIIVRE	KHTPINLVR	64.7619	18.1064	36.0833	28.5926	19.7018	6.3777	20.4	6.1006	14.3111	8.6492	42.2	24.1	33.625	8.7424	25.3019	3.393	21.7412	6.5449	28.95	21.7551	37.9615	28.7049	9.19	5.6919	42.8571	23.4262	37.1765	22.0412	16.967	7.8276	7.8343	1.7265	11.2366	5.2151	10.9306	5.1439	10.7453	7.2024	22.8889	11.7949	22.4118	12.2	18.7333	21.8621	2.0205	0.3895	0.3128
	HTPIIVREP	HTPINLVRD	25.4634	45.2	20.046	67.5	23.9655	73.3333	21.85	58.3333	19.7742	47	11.3131	44.5	22.3548	65	21.5213	40.5	13.819	33.7143	34.6364	81.6667	26.3875	67.8125	19.9762	73.3333	25.25	75	24.3784	75	34.5	90	51.1111	90	24.6087	29.6364	10.9769	3.9974	12.0897	3.7936	8.433	5.1217	9.0171	4.9161	8.6803	5.0861	37	13.1392	12.6207
	TPIIVREPE	TPINLVRDL	86.4286	36.5625	85	21.1711	50	36.8333	38	35.6667	80	17.7778	45	6.4022	57.1429	16.5679	18.3653	29.0312	19.0684	20.85	3.398	0.3357	17.4007	1.5306	41.3	1.8973	65	29.5926	26.1455	5.4134	18.7077	6.1903	61	17.9873	36.5	21.2683	21.9333	11.3008	16.1319	12.9487	20.1739	12.825	16.6122	9.961	15.7143	16.9242	42.5	30.2	43.3333
	PIIVREPED	PINLVRDLP	94.2857	59.8	90	52.6667	95	75	100	75	100	67.5	100	85	100	77.5	97.5	79	95	75	92.5	81.6667	93	82.1429	95	90	95	76.6667	91.6667	69.5	95	85	100	90	25.4	63.3333	35.6667	75	21.8919	90	38.3333	85	31.2	85	16.3636	87.5	4.5019	21.8378	12.8491
	IIVREPEDL	INLVRDLPQ	29.8966	80.625	7.1034	85	50	50	53.75	31.4	18.4737	90	31.0714	64	30.75	51.6667	60	41.8	58.5714	48.6667	13.8396	76.6667	10.4534	39.1429	16.9507	38.1333	13.7677	71	17.1565	66.5	43.25	54.5	47.6667	67.5	4.3897	0.5775	53.75	8.5401	42	9.9246	47.5	10.6386	37.6667	11.7362	35.8	16.0606	53	5.0983	55
	IVREPEDLP	NLVRDLPQG	34.1667	65.3333	21.8158	15.1067	28.3333	68.75	26.7	85	56.6667	55	34.4	44	38.8	60	48.1667	65.625	26.2941	62.5	18.1818	73.75	44.3571	52.0732	43.3333	52.7083	20.1959	40.6667	21.9304	38.0625	52	68.75	66.25	77.5	100	85	100	100	100	90	100	90	100	95	95	80	85	85	100
	VREPEDLPQ	LVRDLPQGF	57	6.7229	75	12.1462	40.4	8.9047	40.5	11.4075	56.6667	2.7919	55	0.3637	45	1.8009	71.4286	7.5833	51.8182	8.392	61.4286	1.5939	51.8293	2.975	35.4737	7.8135	59.1667	0.184	44.6667	0.294	38.8333	4.8861	9.6246	8.5012	18.6176	59	22.5333	75	29.8333	62.5	35.2	90	38	85	51.25	85	4.4937	70	10.4062
	REPEDLPQG	VRDLPQGFS	58	38.5	47	71.25	59.2857	49.6667	60	48	31.1667	32	32.9091	59.2857	59.2857	48.6667	83.3333	70	64.1667	73.3333	56.6667	42.8	60.2273	55	40.6667	22.7765	37.4167	62.5	46.1429	63.0769	16.6593	55	35.1429	8.1689	23.7931	52.5	33.5	70	37.6	62.5	40.5	57.5	36.6667	53.75	21.3448	51.25	30.4	62.5	23.8889
	EPEDLPQGF	RDLPQGFSA	4.2139	17.3364	30.8636	16.85	27.25	15.9583	17.42	16.2258	7.7125	25.75	2.1981	37	4.6267	17.2576	20.6786	32.1304	12.5393	27.3793	1.6137	12.3088	3.5249	16.1994	8.8461	15.9084	8.8104	31.9048	3.1747	27.4792	2.4409	8.7251	10.6068	11.4868	35.2	1.0751	32.5	7.6068	52.8571	13.8182	48	5.6335	47	7.2235	51.875	22.4167	70	4.8476	62.5
	IVREPEDLP	LVRDLPQGF	34.1667	6.7229	21.8158	12.1462	28.3333	8.9047	26.7	11.4075	56.6667	2.7919	34.4	0.3637	38.8	1.8009	48.1667	7.5833	26.2941	8.392	18.1818	1.5939	44.3571	2.975	43.3333	7.8135	20.1959	0.184	21.9304	0.294	52	4.8861	66.25	8.5012	38.6	72.5	2.8384	41.5	2.4621	35	6.0525	49.5	5.8231	49.5	1.9622	27.3333	56.6667	56.6667	65
	PEDLPQGFS	LPQGFSALE	65.6667	54.0323	95	73.75	85	45	90	33.75	67.5	58.3333	90	42.6	77.5	29.9231	95	35.9412	95	21.4824	80	8.1408	81.4286	32.65	86.6667	44.8889	95	60.625	93.3333	24.473	48	19.0364	87.5	62	0.2661	20.383	10.5145	3.3653	14.6319	0.9618	2.4114	7.521	3.7566	7.6118	10.1456	0.8915	10.1935	36	4.3299
	EDLPQGFSA	PQGFSALEP	16.5891	72.6923	31.8	66.6667	31.8	71.6667	21.35	75	34.25	51.25	20.2264	85	23.5357	85	32.5652	92.5	23.4912	90	15.3778	85	10.989	87.8571	10.7722	70	42.1429	67.5	25.2581	71.4286	2.9737	73.3333	33.25	80	23.7931	1.0751	33.5	7.6068	37.6	13.8182	40.5	5.6335	36.6667	7.2235	21.3448	22.4167	30.4	4.8476	23.8889
	NITNLCPFD	NITNLCPFG	87.1429	86.4286	73.75	66.6667	95	90	100	90	90	90	90	77.5	85	73.3333	76	64.5455	65	53.1818	95	85	96	85.7143	95	79	95	90	90	64.6154	95	90	95	90	57	3.8396	33.25	45	31.6667	50	40.5	33	39.5	32.2	5.702	47.6667	100	43.6667	100
	ITNLCPFDE	ITNLCPFGE	36.4375	31.8333	66.6667	54.6667	43.6667	27.6875	26.6	15.4545	90	70	90	73.3333	61	40.2	41.8	22.325	39.1429	20.23	92.5	85	88.5714	82.1429	83.3333	79	76.6667	65.8333	79.1667	67.5	90	85	90	77.5	14.1615	72.5	10.4682	43.5	3.151	50	7.4121	58.75	7.1025	51.25	0.7218	18.2667	49	85	65
	TNLCPFDEV	TNLCPFGEV	27.7143	42.1	22.9077	33.4375	61.25	66.25	49	47	24.8571	32.6	43.25	40.1667	36.2857	34.125	39.5	37.7143	39.7143	45.5	43.6	40.7143	33.3243	34.0909	20.6522	16.7892	70	64.375	53	50.8	31.75	39.8	47	50.5556	90	80	100	100	100	100	100	95	100	95	100	95	75	85	90
	NLCPFDEVF	NLCPFGEVF	6.1556	5.2194	6.7883	6.4051	23.2759	20.6087	28.5714	25.1	2.1182	1.5779	4.6913	3.2965	3.6799	2.5956	14.7261	12.359	17.3098	15.5641	18.7792	13.8585	9.4477	6.7018	12.6074	7.8576	1.8197	0.839	0.8864	0.3766	3.7429	3.0275	20.3409	15.8584	80	70	100	85	100	90	95	90	95	85	95	90	75	65	70
	LCPFDEVFN	LCPFGEVFN	86.4286	82.5	90	87.5	95	95	90	90	90	90	100	95	90	85	90	83.3333	85	82.5	95	95	99	97	95	95	95	95	95	93.3333	100	100	95	95	42.6667	55	24.3636	28.7143	13.6932	21.5405	33.4	40.5	29.8333	38.6667	23.8571	34.6667	23.6667	26.4375	35.3333
	CPFDEVFNA	CPFGEVFNA	30.8929	42.9	14.4589	16.26	28.0667	29.6923	24.6923	26.2	42.5	42	14.9481	11.2939	21.2432	23.1071	20.3125	24.9	15.0064	16.5	6.4965	6.1138	13.2885	18.4615	14.6939	16.1211	46	58.3333	15.8927	17.5826	7.8448	9.6384	28.0714	31.6	1.5485	1.3982	9.4545	8.8765	15.9364	15.7182	8.5281	6.5092	8.5226	6.9819	22.5833	18.4222	9.5859	6.4866	5.1501
	PFDEVFNAT	PFGEVFNAT	27.8571	85.7143	27.3548	61.875	59.2857	85	67.5	85	12.1181	14.6444	49	68.75	26.8333	41.5	55	57.1875	65	80	33.5455	56.1111	19.899	53.1707	15.2328	57.1875	81.6667	90	42.5	69	44.3333	64	38.8	77.5	90	90	100	100	100	100	100	100	100	100	100	100	46.5	40.3333	90
	FDEVFNATR	FGEVFNATR	7.5162	11.4042	53.6667	44.2	25.6667	19	12.118	9.54	47	39	30.8	35.4444	19.4375	19.4792	6.5653	2.4343	5.4748	3.4739	43.6	37.125	46.5385	36.6207	46.125	42.3	58.75	44	46.4286	34.6818	14.1511	32.5	40	34.5	1.5244	1.9114	25.6667	29.2	19.0962	20.8293	27.7778	35	17.4634	21.55	12.381	14.6316	38	44	24.2174
	DEVFNATRF	GEVFNATRF	7.4419	7.3344	59.5455	39.2222	51.875	37	28.4286	22.8889	9.65	8.4459	4.2036	6.5728	6.2457	4.0831	34.5263	42.125	28.2963	22.4925	16.6036	18.2338	12.8894	30.8478	4.4252	15.9695	5.1821	2.6855	3.0979	4.2851	0.0135	0.3706	21.1842	8.3349	36.1667	67.5	55	85	61.25	80	39.6667	75	55	85	25.375	57.5	22.8125	36.4	62.5
	ADYSVLYNL	ADYSVLYNS	11.6108	38	6.8126	32.1111	15.2583	29.9231	10.4423	18.2632	5.6263	42.5	5.5304	38.6667	8.0214	28.6667	13.7046	33.2857	11.1782	26.8824	10.8428	53.8462	9.7047	52.8049	5.3017	42.5	13.8588	52.7778	15.8842	54.8	5.1085	18.3385	8.2208	30.3333	32.625	24.087	28.5714	41	25.95	70	19.1667	40	28.4286	49.5	16.8333	25.625	47	23.5556	50
	DYSVLYNLA	DYSVLYNSA	35.8889	32.6364	48.4	45.1667	49.6667	48	49	41	4.2293	4.5814	32.9091	30.9333	12.9036	15.22	14.1633	11.4875	31.6471	32.7333	54.2308	34.8182	12.9189	6.1112	6.298	2.1712	69.1667	57.9167	35.5	24.1486	11.1025	8.9437	33.75	29.7692	3.0014	6.9776	1.4331	0.2533	2.0478	0.3426	0.2821	0.129	0.2057	0.1103	1.9261	1.3628	43.3333	28.5	12.1336
	YSVLYNLAP	YSVLYNSAS	11.2126	26.973	33	46.2	51.875	61.25	38	44.5	52.5	67.5	50.9091	32.3636	36.8571	37.8333	60.9091	47.1667	45.75	26.4706	40.7143	33.7273	36.5517	43.5	33.0455	35.9474	36.4167	37.9167	25.3387	22.0825	38.6667	46.6667	64	65	12.4198	43	0.974	12.3762	0.2004	4.9131	1.5843	12.4083	1.5718	12.08	2.9335	4.2074	14.5211	70	10.4447
	SVLYNLAPF	SVLYNSASF	15.0067	7.3129	11.8623	10.4674	11.2587	9.5468	6.9843	6.4086	3.475	1.6691	0.7403	0.4044	2.9047	1.6659	10.4118	11.4408	8.8452	7.2681	5.9184	2.5096	8.8592	3.7187	15.584	4.8451	1.6091	0.5093	1.1992	0.2516	9.8237	6.1248	17.9114	11.8416	20.8298	15.4646	53.75	48	45	35.6667	37.5	30.1429	36.3333	31.2	16.1667	13.0732	40.3333	30.1	58.75
	VLYNLAPFF	VLYNSASFS	5.6346	29.1034	1.8578	6.3054	3.2831	7.272	7.5665	16.4516	0.6968	51.25	2.6202	34.9	0.6141	15.63	8.6138	30.25	13.9086	26.4412	14.5361	43	6.8469	59.8276	12.1735	43.7778	0.5745	16.8402	0.8551	21.2522	6.0116	56.4286	5.8968	49.3333	19.9636	16.7477	39	45	37.6	56.25	61.6667	70	53.75	62.5	35.6	56.6667	25.6	21.3784	21.3784
	LYNLAPFFT	LYNSASFST	36.8125	51.7742	55	47	34.8571	28.8667	31.4	30.5	4.4217	4.4529	53.1818	42.2	6.3766	7.5468	17.9072	19.4737	36.7	35.2	40.4286	29.5294	36.1379	30	37.6	19.4286	76.6667	54.4444	44.7778	21.0696	56.4286	33.7	33.625	29.7692	1.8355	0.5842	18.3462	7.2326	20.7561	11.0694	12.6167	6.9493	16.2041	8.8945	33.2857	20.6061	5.5987	1.7953	2.398
	YNLAPFFTF	YNSASFSTF	6.0906	3.735	19.699	27.0645	24	23.7586	14.5882	20.2	0.4564	0.9847	3.8953	1.8499	1.0115	2.0758	8.5713	12.6564	10.4441	10.1446	12.1765	7.151	3.6831	4.9874	3.7938	1.6561	3.7338	1.3608	1.996	0.9053	1.9248	1.9611	6.0321	15.3274	4.5859	51.6667	9.3512	62.5	11.5174	67.5	11.6731	68.3333	10.9409	65	24.1579	50	4.1929	24.381	1.1222
	NLAPFFTFK	NSASFSTFK	5.9926	3.0003	6.7539	36.75	0.142	0.7422	0.1122	0.1059	12.9861	31.1667	3.4103	5.3512	2.5992	6.2316	0.3821	1.3859	0.2859	0.1335	31.5333	34	19.9798	50	18.7987	24.4328	16.067	27.0833	15.7316	25.4355	18.4615	24.7692	8.5943	20.7727	49.5	23.1724	65	44	57.5	40.3333	58.75	45	65	47	47.3333	27	34.2	21.5946	51.4286
	LAPFFTFKC	SASFSTFKC	30.25	21.2258	16.735	16.855	46.3333	28.6667	31.8	13.0786	16.7091	27.1	37.25	26.9565	28.2	23.7857	30.7143	23.5429	24.3043	17.9946	47.5	17.5114	28.8033	24.1702	21.5979	16.9417	57.5	33.125	27.2083	25.9839	52.5	33.9	49	38.8	1.7964	1.2483	4.0542	5.737	2.9689	6.1647	6.0447	4.8368	5.3111	4.2547	17.0943	18.0889	3.4209	2.284	1.9679
	APFFTFKCY	ASFSTFKCY	3.5606	0.5467	53	27.1935	8.1068	1.7173	8.4121	0.9265	20.7778	13.6036	1.4918	0.8713	1.2488	0.3396	9.2162	8.2808	5.54	4.2896	1.9041	19.7206	9.1984	29.3818	12.2538	11.2443	3.7891	0.3195	0.2149	0.614	0.7579	2.1976	14.5197	9.0881	17.1977	11.3859	35.3333	28.7143	42	49.5	18.9412	24.3846	17.9268	24.1667	13.5528	18.9778	17	21.5946	6.115
	PFFTFKCYG	SFSTFKCYG	92.1429	75.4545	95	80	82.5	58.5714	70	43	34.25	25.5	90	71.6667	32.8889	28.9333	59.6875	32.5217	73.3333	49.3333	95	63.5714	87.8571	51.2195	86.6667	49.2	95	81.6667	93.3333	74.2857	95	71.6667	67.5	56.6667	25.8	12.4542	43	19.3636	44.3333	25.35	68.3333	36.3333	67.5	35.75	55	20.303	3.0828	6.7223	13.1582
	FFTFKCYGV	FSTFKCYGV	56	18.2234	24.4583	9.0276	73.3333	65	70	41	12.5625	32.6	46.5	31.6429	12.2487	37.3333	12.3775	19.594	53.1818	31	51.9231	51.1538	7.3869	11.5695	26.52	20.4957	73	57.9167	42.7	55.5263	53	52	54.4444	45	0.1465	1.3852	12.2475	9.1529	13.4375	13.6818	2.001	2.309	1.9077	1.9553	8.7509	8.9219	19.8654	11.5724	5.7742
	FTFKCYGVS	STFKCYGVS	38.6429	37.4	41.7143	47.5	42	20.5217	49	21.9	90	65	27.9545	32	36.1429	39.4	28.2895	32.087	28.7037	23.9825	55	46	76.5	78.5	57.8125	53.125	32.85	31.2857	36.3889	35.45	70	68.75	85	73.3333	90	75	100	85	100	80	95	57.5	95	67.5	95	56.6667	100	62.5	100
	QIAPGQTGN	QIAPGQTGK	43.5455	9.3729	48.6	18.0242	25.8571	0.1711	30.5	0.1374	80	27.5	23.3824	4.1988	45.6667	7.5316	40.7	2.9652	24.3043	0.4149	48.75	12.7316	79	43.7143	70	31.1379	33.5	12.0496	24.5	12.7022	68.75	38.6667	66.25	13.3533	44	54.1667	65	65	53.5714	52.1429	80	85	75	85	50	70	15.1327	8.1871	44.5
	IAPGQTGNI	IAPGQTGKI	24.5217	21.6613	16.98	14.9247	48	42.75	44.5	41	8.6975	7.2104	9.7921	8.913	26.0556	22.7097	50	50	29.0455	29.1364	12.9007	11.173	21.7172	17.9044	8.3667	6.372	25.4773	22.6571	20.7737	19.8113	48.5	38.5	49	47.3333	46	49	75	70	72.5	70	95	80	95	80	82.5	64	33.5714	39.6667	23.5926
	APGQTGNIA	APGQTGKID	29.3103	90	52.6667	95	35.7143	85	32.5	90	60	100	41	85	39.6	95	58.75	97.5	55	95	0.7414	13.4434	15.7143	73.4615	11.7906	80	42.7143	80	14.069	78.3333	14.4317	62	47.3333	85	43.6667	20.8298	65	28.8571	80	56.25	52	18.3824	50	19.0741	64	31.625	56.6667	21.8919	42.3333
	PGQTGNIAD	PGQTGKIDY	97.8571	7.9212	100	90	100	36.3333	100	37	100	41.5	100	45.6667	100	9.0752	100	56.875	100	54.5455	100	64.2857	99	54.0244	95	69.375	100	20.1237	100	17.0739	95	27.4118	95	54.4444	16.9907	12.9656	26.25	22.8	32.8889	27.9333	39.6667	27	37.3333	24.1667	66.6667	60	0.1341	0.1264	2.7772
	GQTGNIADY	GQTGKIDYN	2.7355	81.25	18.6129	65.8333	8.7186	71.6667	7.9808	55	19	53.75	2.1676	67.5	1.4032	66.6667	25.717	81.6667	14.8166	63.3333	40.7143	85	41.1667	87.8571	20.4522	67.5	0.2701	35.3333	1.5029	71.4286	2.8286	75	6.3001	46.3333	5.0595	32	21.9333	85	21.1622	80	18.3824	49.5	20	58.75	6.8801	50.625	26.5	85	44
	QTGNIADYN	QTGKIDYNY	26.8919	0.2234	90	29	77.5	6.9972	48	3.3849	80	11.3587	53.6364	0.9058	62	0.3849	72.1429	8.2915	39.4286	2.6907	95	35.5556	97	36.4138	92.5	29.1429	85	3.2498	63.4615	2.6071	85	6.2007	95	13.7717	90	19.9273	100	65	100	67.5	100	36.3333	95	37.6667	95	80	100	55	100
	TGNIADYNY	TGKIDYNYK	1.6454	26.4054	54.6667	59.5455	20.7174	6.0283	11.1396	3.4753	24	37.6667	10.1589	39	1.4662	24.3478	14.8869	4.9592	10.1446	4.7291	32.0769	46.75	40.55	43.1429	29.6	45.125	5.4249	35.5333	3.1169	54.4	6.6674	42	22.375	31.9	5.1531	80	6.8375	43	11.8265	53.5714	3.7246	54	2.9835	55	8.4453	33.8571	35	85	2.4082
	GNIADYNYK	GKIDYNYKL	27.2286	33.619	63.125	5.61	5.3193	27.5	2.3101	18.3684	38.3333	9.5206	26.6522	8.2581	14.6017	11.2039	7.3823	22.85	3.893	25.8158	70	22.7619	78	7.6717	45.875	1.0206	45	11.8662	61.5385	15.6667	37.6667	6.4217	24	1.1695	80	2.3234	100	19.6364	100	33.7143	80	6.1051	85	5.6638	95	15.3452	85	33.8571	65
	NIADYNYKL	KIDYNYKLP	6.2145	19.4938	0.3519	21.1579	14.5696	26.5789	10.8085	27.125	3.4113	35.5	0.9015	65	4.1735	48.6667	5.1666	59.375	5.4879	55.7143	5.5589	49.3333	2.1505	63.8636	1.9307	68.125	11.9352	56.25	4.2326	51.2	7.7529	77.5	11.8006	68.75	1.534	40.6667	30.8333	62.5	41	72.5	13.0106	51	12.688	49.5	38.75	55.8333	25.5	46.5	8.2888
	IADYNYKLP	IDYNYKLPD	9.8631	86.4286	28.5185	90	60	87.5	60	90	36.3333	90	68.75	95	54.4444	85	62.7273	90	51.3636	77.5	48.75	92.5	35.4	87.1429	43.7778	81.6667	61.875	83.3333	34.7727	91.6667	37.5	53	77.5	85	65	19.8364	44	1.7092	47.5	1.8179	30.4286	4.5704	26.3	4.3936	29.8889	5.6629	75	19.0577	34.8333
	ADYNYKLPD	DYNYKLPDD	85	98.5714	90	100	85	95	85	100	100	45	90	95	82.5	85	85	78	75	90	85	95	85.7143	64.5455	79	70	76.6667	100	91.6667	91.6667	53.5	85	77.5	95	3.0514	70	8.123	43.5	11.2713	61.25	8.2129	41.6667	8.9975	47	16.4545	26.3571	1.1569	20.5556	1.2605
	CVIAWNSNK	CVIAWNSNN	33.2857	83.125	31.5	76.6667	0.6369	48.5	0.4859	35.6667	25.75	90	7.2253	33.8	9.0658	51.6667	2.9735	50.7143	0.7935	28.7037	48.5	85	78	96	78	95	27.6667	63.125	31.5806	67.5	67.5	95	27.1667	85	22.7143	85	35.3333	70	49.5	32.1111	41.3333	68.3333	48	57.5	28.25	58.3333	11.5658	100	29.8333
	VIAWNSNKL	VIAWNSNNL	12.6806	15.5839	3.9774	4.4991	18.0571	18.2571	18.2368	17.74	5.3894	6.8181	5.9757	7.6976	9.3966	10.8667	21.7447	18.9042	15.9199	17.6304	3.5413	3.8161	6.9128	7.4602	6.8055	7.9432	6.8509	7.3216	6.6385	6.4546	33.2	40.6	29.2308	32	75	80	46	100	20.7561	100	35	95	28.8571	100	26.2857	82.5	100	70	100
	IAWNSNKLD	IAWNSNNLD	74.2308	61.6667	75	63.125	85	87.5	90	85	80	80	90	85	77.5	66.6667	80	76	70	55.7143	80	78.3333	85.7143	78	79	72.5	78.3333	74	73.5714	61.5385	75	70	90	87.5	34.2857	75	65	100	75	100	53	95	52.5	95	59.1667	95	62.5	85	23.963
	AWNSNKLDS	AWNSNNLDS	74.2308	70.7692	85	80	59.2857	63.75	50	56.6667	27.8	26.9	85	77.5	34.125	30.6667	49.8	65.625	82.5	75	73.75	80	71.1538	77.5	72.5	70.8333	69.1667	66.6667	76.6667	78.3333	85	85	63	59.1667	8.252	10.6739	13.8026	17	13.4091	18.3226	22.3889	29.4286	26.9	34	35	32.875	0.4315	0.4393	2.3773
	WNSNKLDSK	WNSNNLDSK	23.42	23.54	68.3333	66.6667	11.384	15.925	7.1277	7.2906	55	60	27.7727	27.8636	21.8108	19.8333	9.5413	15.0724	5.6883	6.2431	56.1111	71.25	48.2	76.5	33.3182	44.6667	55.4167	55.8333	56.8421	53.4	42	44	33	41.5	45.5	32.25	85	70	80	72.5	70	72.5	80	80	87.5	87.5	60	58.3333	37
	NSNKLDSKV	NSNNLDSKV	5.529	5.8433	16.08	17.129	38.8	42.75	31.8	30.1667	26	29.7143	12.448	12.884	28.5333	26.0556	25.6981	28.2632	18.8571	18.7143	21.9184	24.5161	17.3603	24.5638	8.3005	10.9319	28.1379	32.5	21.7217	25.0161	22.3235	25.8571	37.6667	37.1667	80	75	85	85	72.5	80	63.3333	70	72.5	72.5	45.6667	47	47	46	90
	SNKLDSKVS	SNNLDSKVG	71.9231	75	87.5	95	70	87.5	65	85	90	90	73.3333	85	73.3333	80	57.1875	92.5	57.1429	90	57.7778	81.6667	34.1212	68.4375	26.88	49.8	54.4444	76.6667	62.3077	68	37.8333	58.5714	77.5	80	52.5	36.8333	55	62.5	62.5	61.25	40.5	34	41	38.6667	29.1111	29.1111	48	51	42
	NKLDSKVSG	NNLDSKVGG	93.5714	90	87.5	90	85	85	75	75	70	80	63	70	59.2857	71.6667	83.3333	68.75	82.5	70	53.0769	81.6667	41.2778	60.9091	13.6129	37.6	65.8333	90	42.1	82.5	16.4725	48.5	34.625	77.5	13.9363	13.8235	19.4091	21.4667	21.5405	27.3333	14.7568	15.3226	17.1707	17.5854	25.5625	28.9167	10.682	10.6106	5.6872
	KLDSKVSGN	NLDSKVGGN	22.807	28.9	21.25	48.2	12.6377	55.7143	28.8571	67.5	55	67.5	60	75	50.5556	60	57.5	72.8571	73.3333	77.5	71.25	80	59.8276	69.0625	79	81.6667	33.875	69.1667	52.2	51	85	85	49.3333	87.5	70	67.5	46	70	31	52.8571	39	37.75	44	45	20.3333	27.8333	65	85	62.5
	LDSKVSGNY	LDSKVGGNY	0.8862	1.0098	66.6667	68.3333	20.8913	23.6207	15.7922	15.3247	28.625	31.5	3.8011	4.3431	1.821	1.9129	27.6098	28.5526	12.9522	14.7161	28.55	26.6154	54.1463	55.1724	23.4	22.1412	5.6515	5.3563	3.7662	3.7652	2.7082	2.5908	23.7586	22.6562	39	58	30.6667	57.5	31.7778	52.8571	28.375	51	23.7333	46	12.4048	30.1111	85	85	90
	DSKVSGNYN	DSKVGGNYN	39.9231	41.6667	95	95	59.2857	66.25	50	51.25	80	90	40	41.4	70	68.3333	44.125	46	31.1765	33.0714	65	63.5714	44.9286	49.5	62.9167	68.75	66.6667	65.8333	59.4737	63.0769	55.7143	57.8571	87.5	85	75	80	75	85	75	90	61.6667	80	70	85	58.3333	85	47	65	57.5
	SKVSGNYNY	SKVGGNYNY	4.7325	5.1053	37.7	36.9167	7.6226	7.9521	7.1336	7.8365	15.2174	15.3623	2.51	2.1208	0.953	0.9795	14.799	15.9803	10.5482	10.0007	25.9	25.5	30.9565	29.8	10.1958	9.9093	1.7908	1.8259	1.9623	1.9467	1.6895	1.916	2.3475	2.3149	6.8651	7.3924	17.9333	15.234	15.3909	14.1458	2.4008	2.0925	2.31	1.8802	15.2262	15.5476	45	48.5	15.5091
	KVSGNYNYL	KVGGNYNYL	8.1309	12.4106	1.7454	2.9329	6.6293	10.1063	6.825	10.9577	2.3816	2.938	3.4571	8.5973	5.4991	9.5113	11.8121	16.6914	11.3443	21.2471	2.9346	5.8957	8.3771	10.4735	8.5249	16.3184	4.4874	7.7611	9.2914	16.0108	33.5	46	12.5645	18.7377	51.6667	50	70	75	90	90	75	75	80	80	57.5	58.3333	70	75	67.5
	VSGNYNYLY	VGGNYNYLY	0.1428	1.337	31.1	41.8571	5.6032	12.4642	2.8692	7.7332	10.7939	10.9618	4.1827	10.687	0.2373	0.6719	13.0299	18.0479	8.1773	18.2429	52.3077	58.3333	43.8571	41.9444	30.5806	40.25	3.8015	5.7547	4.2824	6.5571	5.2132	7.9287	19.434	25.7143	3.4053	3.1704	6.3474	6.2169	9.875	10.1557	2.4006	2.4577	1.9682	1.9914	8.4953	9.2166	38.5	39	3.4526
	SGNYNYLYR	GGNYNYLYR	16.4651	28.2667	48.4	54.6667	4.0899	4.7736	2.0683	2.8243	25.5	37	24.1	34.1	11.7098	15.35	1.0815	2.6712	2.2413	4.643	55	75	35.2	52.439	33.0909	63.3333	39.4	50	44.6667	62.6923	32.3	45	19.8491	21.9211	11.7662	19.9273	7.402	14	12.2521	19.9808	11.5641	19.0333	14.973	23.4	25	22	0.4218	0.9217	0.6386
	STEIYQAGN	STEIYQAGS	15.0537	7.4068	78.3333	55	68.75	49	41.5	30.1667	100	90	59.2857	45.3333	66.6667	41	72.8571	52.8571	53.6364	33.2857	90	71.25	92	77	95	74.1667	80	62.5	69	55.5263	85	70	90	75	2.8303	4.4121	28.7143	26.875	42	43.6667	10.1188	17.425	7.4111	14.0811	37.2	49.5	14.6408	23.4444	1.6714
	TEIYQAGNK	TEIYQAGST	34.2222	53.5484	63.125	80	13.4089	75	8.9147	58.3333	47	67.5	19.9516	41.2	18.7544	57.1429	15.7336	72.8571	7.7767	57.8571	53.8462	38.1429	77	40.2	38.2667	27.0233	30.4167	46	34.7273	40.3333	7.4644	3.6945	20.9545	59.1667	38	59	44	51.25	61.25	70	42	58.75	40	53.75	39.25	63	29.6364	42.5	16.7841
	EIYQAGNKP	EIYQAGSTP	30.5714	29.5862	23.8545	20.1379	21.1282	18.2429	22.6111	22.8333	46	47	6.5453	4.9189	33.375	28.3333	30.3929	28.0526	14.706	14.5427	21.1429	12.4743	30.5	22.9308	16.148	11.534	20.9175	11.811	12.3892	6.986	16.7363	12.9488	51.6667	47	90	67.5	85	60	90	65	72.5	49.5	80	56.25	87.5	56.6667	75	51	80
	IYQAGNKPC	IYQAGSTPC	77.7273	63.3333	54.3333	39.4444	58.5714	47	62.5	48	7.6331	5.2273	68.75	57.8571	33	19.75	53.3333	41.4	85	59.2857	22.1429	14.5482	29.6182	19.0202	24.6269	14.4697	61.875	53.8889	36.1667	23.5	52.5	45.75	38	29.1538	28.5714	28.2143	11.3333	5.2635	12.6453	3.6312	5.032	7.2277	4.9758	6.4111	5.158	1.0986	100	75	50.7143
	YQAGNKPCN	YQAGSTPCN	61.1905	49.7143	60	38.4	73.3333	45.3333	65	46	51.25	48	67.5	47	48.6667	34.625	72.8571	59.6875	63.3333	49.6667	63.5714	52.6923	59.1379	66.875	32.32	38.0667	20.6082	12.4008	25.1613	15.8644	38.8333	34.5	46	49.3333	17.186	11.4901	27.1429	20	28.9286	25.3	24.5385	23.5	24.6667	23.8667	10.1068	9.4355	34	24.9524	23.8889
	QAGNKPCNG	QAGSTPCNG	73.8462	64.7619	90	87.5	82.5	87.5	60	85	80	80	80	73.3333	82.5	70	72.8571	57.1875	77.5	75	76.6667	68	42.1765	75.5	69.375	73.3333	85	76.6667	85	75.8333	82.5	85	77.5	87.5	34.7143	23.6897	62.5	50	52.8571	38.8	58.75	60	70	62.5	35	22.6667	12.0966	9.4935	42
	AGNKPCNGV	AGSTPCNGV	36.875	35.8889	12.4753	13.0375	27.75	40.2	28.5714	29.3333	34.5	34.75	43	49	45.6667	47	33.7143	37.9286	42.8	41.8	25.4333	30.7059	28.459	42.3529	23.7	27.8837	25.6591	44	48.7143	57.6316	39.8	42.5	42.5	49	42.6667	32.375	20.7895	23.8333	35.3333	35.5	39.3333	40	41	37	28.75	24.5789	56.6667	47	41
	GNKPCNGVA	GSTPCNGVE	67.6667	62.1429	82.5	78.3333	55	59.2857	58.3333	37	90	100	71.6667	77.5	49	75	58.4375	70	62.5	54.5455	35.6667	75	46.5385	92	31.069	80	41.625	62.5	60.3846	62.6923	45.5	82.5	60	87.5	85	63.3333	100	85	90	90	70	66.6667	85	70	75	75	55	60	65
	NKPCNGVAG	STPCNGVEG	97.1429	26.3784	100	70	95	82.5	100	56.6667	80	46	95	45	90	64	95	75	95	44.5	72.5	57.2222	65.9375	72.3077	29.1143	46.25	87.5	53.0556	73.5714	53.6	65	85	80	87.5	56	55	30.3333	35	29.6667	34.5714	34.5	38.3333	40.5	44.5	21.3448	27.0833	10.9055	11.0526	15.4909
	KPCNGVAGF	TPCNGVEGF	13.8165	10.4322	30.3636	43.7143	15.0333	24.88	19.2258	17.66	7.1076	8.7185	6.4576	3.9484	6.0303	5.335	22.5625	24.2667	20.2	16.5819	0.5765	1.6126	12.4204	11.5731	10.8236	10.9764	6.7277	9.946	2.7803	3.3887	5.4555	3.526	13.8424	16.866	72.5	70	32	70	30.7273	90	57.5	85	56.25	85	12.7679	90	58.3333	62.5	55
	PCNGVAGFN	PCNGVEGFN	92.1429	94.2857	100	100	95	100	100	100	100	100	100	100	95	95	100	100	95	95	100	100	99	99	95	100	100	100	100	100	100	100	100	100	60	50	75	65	63.75	75	75	68.3333	75	75	41	59.1667	70	10.4862	100
	NGVAGFNCY	NGVEGFNCY	3.2931	2.0151	65.8333	49.75	20.3478	21.8718	13.3286	12	28.875	23.0625	2.7654	1.4212	2.3113	2.0133	11.0797	10.5025	6.4094	5.9634	27	27.1905	28	17.2941	16.6143	10.3222	4.1618	3.3759	1.3141	0.8637	3.9672	2.3628	34.5	26.2105	0.8488	0.2576	15.4894	19.5909	13.8977	24.3478	7.5484	7.629	7.599	7.6677	22.0417	22.9583	13.7216	24.7143	9.2535
	GVAGFNCYF	GVEGFNCYF	5.7074	2.7695	11.4049	18.3145	9.7871	18.8429	6.0804	11.6075	4.7553	9.0049	1.0647	4.1825	1.6753	3.6584	11.9043	22.425	7.471	21.0706	13.7736	18.7273	33.5135	39.3333	19.8095	33.2273	1.28	4.5072	2.7681	5.1336	14.4317	18.6462	11.7214	16.2784	100	100	100	100	100	100	95	95	100	95	100	100	100	100	100
	VAGFNCYFP	VEGFNCYFP	60.4762	71.5385	55	76.6667	87.5	87.5	65	90	48	58.3333	95	90	77.5	68.3333	78	88.3333	66.6667	85	83.3333	81.6667	78	85	83.3333	61.25	87.5	83.3333	90	80	90	31.1667	95	87.5	0.9483	0.5431	30.1667	19.5909	29.8333	21.973	11.1987	7.3732	13.0211	8.1199	29.8889	23.7143	21.2703	17.9315	4.4223
	AGFNCYFPL	EGFNCYFPL	67.3333	61.6667	13.0992	31.45	31	58.5714	19.1613	34.5	12.7153	14.6333	52.7273	27.9091	24.8261	29.2308	25.8113	13.9321	43.4	23.8772	17.2045	22.2857	19.4242	11.9376	22.1529	12.9935	24.1	47.4	35.45	20.8394	46	31.5833	26.3684	43.75	3.9832	6.7214	14.459	16.7632	22.6774	29.0833	11.5962	15.4194	13.7579	17.561	26.7143	42	12.0336	15.3451	1.0049
	GFNCYFPLR	GFNCYFPLQ	50.9677	71.5385	58.6364	76.6667	8.8509	35.5714	8.4755	37.3333	17.0444	32.2	45.3333	77.5	10.7727	20.6429	1.3919	23.0857	9.7618	46.3333	80	80	53.1707	70.7692	76	86.6667	65	78.3333	61.9231	72.8571	45.75	57.8571	20	53.8889	65	67.5	85	14.459	80	11.0505	95	24.2308	95	18.2188	77.5	3.5469	46	100	65
	FNCYFPLRS	FNCYFPLQS	39	33.4286	55	49.5	60	55	51.25	46	56.6667	53.75	70	68.75	26.4444	24.6087	39.8333	36.7333	37.125	33.1429	85	80	60.9091	56.0345	31.0345	32.24	80	74	67	59.4737	38.5	32.9	51.1111	46	24.9565	12.584	27.5714	35.6667	11.7287	20.0732	57.5	49	53.75	45.5	52.5	55.8333	11.4803	16.5484	20.1628
	NCYFPLRSY	NCYFPLQSY	2.5133	1.3653	23.8545	20.1494	4.7765	4.8147	6.8809	5.4895	18.3158	16.0909	0.5522	0.3348	0.8318	0.4444	5.3741	5.1648	4.6144	3.3108	12.3566	12.1949	13.9353	13.8497	6.6523	5.9761	1.3892	0.9919	0.2565	0.0994	1.7212	1.3096	12.2298	11.5543	75	70	70	85	80	90	39.3333	80	49	80	43	65	65	70	57.5
	CYFPLRSYS	CYFPLQSYG	65.3333	68.3333	63.125	68.3333	21.6154	39.5	22.2778	47	6.4034	5.2053	37	43.5	11.0667	9.4436	8.5246	17.6856	15.5449	38	40.7143	65	35.7	55	28.2051	43.8889	48.8	46.4	27.7917	30.9394	45.5	58.5714	24.75	30.0833	63.3333	45.5	53.75	53.75	41.75	35.1667	72.5	70	70	65	32	30.2222	56.6667	50	44.5
	YFPLRSYSF	YFPLQSYGF	3.2422	5.0889	12.1914	17.1613	18.2286	27.375	20.56	24.8462	0.0248	0.0994	2.3985	3.5268	0.4497	0.509	5.8505	7.9158	16.1207	18.0714	4.4031	11	0.1613	2.443	0.7481	5.6247	3.9751	7.483	1.2867	3.2015	1.9568	5.2799	7.8531	10.9081	0.6304	0.2749	14.3934	12.1188	12.047	12.1239	3.4382	3.4458	3.4675	3.1685	13.1138	12.9643	12.0252	9.9771	0.6997
	FPLRSYSFR	FPLQSYGFQ	22.1053	56.4	60	85	10.8543	48.5	9.68	38	27.7	65	9.3339	35.2222	11.6	29.6923	0.7223	31.6	1.5146	22.6866	7.7677	9.6544	17.7794	33.5946	31.5862	48	51.9444	61.875	18.8075	19.8491	14.7986	24.3846	20.8864	55	42	46.6667	75	70	50	63.75	55	47.5	52.5	42	44	63	33.1429	47	40.3333
	PLRSYSFRP	PLQSYGFQP	66.6667	42.8	37.9	22.4308	47	54.375	85	67.5	58.3333	45	80	80	63	44.5	72.8571	69.375	90	75	69	69	61.3636	70	80	81.6667	39.5	67.5	70	66	80	70	90	80	1.6612	3.2944	6.1335	12.6733	8.6538	19.4423	6.924	10.3614	6.0537	10.1409	17.4906	27.5833	0.2295	0.8029	2.416
	LRSYSFRPT	LQSYGFQPT	93.5714	56.4	87.5	16.625	68.75	43.3333	65	37.6667	51.25	49	71.6667	48	82.5	45.3333	59.0625	49.8	73.3333	38.1429	50	38.4286	51.0976	40.05	10.4194	17.9842	83.3333	12.3435	83.75	18.5936	67.5	35.875	8.8915	35.4286	4.2456	3.2757	32.75	57.5	47	55	39.6667	70	34.5	65	39.75	62	30.3	62.5	28.5
	RSYSFRPTY	QSYGFQPTN	0.5915	24.8043	12.8366	42.6667	0.2327	17.8272	0.2778	14.9314	3.3892	41	0.7629	24.3	0.1343	25.4286	3.5022	35.7059	3.234	18.6071	3.2397	53.0769	10.1718	69.6875	4.6209	39.7857	0.1087	26.9024	0.4842	17.8652	1.5479	31.5833	2.3375	44.6667	85	80	85	75	75	70	85	63.3333	80	62.5	54.375	36.3333	75	75	90
	SYSFRPTYG	SYGFQPTNG	59.4	74.6154	78.3333	87.5	37.6667	67.5	30	56.6667	5.7305	7.9901	57.8571	65	21.1892	31.5833	21.3404	42.375	52.7273	64.1667	31.3333	53.8462	22.7	57.069	24.7164	48.5	69.1667	80	48.7143	55.5263	52	71.6667	23.8276	31	70	36	60	23.9167	54.2857	21.4324	72.5	52	75	56.25	38	13.3902	58.3333	28.6667	62.5
	YSFRPTYGV	YGFQPTNGV	5.2302	16.8062	1.3132	2.8825	11.104	20.1957	7.5897	14.0196	6.2038	14.7667	3.1706	9.9032	4.0814	10.8939	5.8952	12.4361	6.2536	15.5673	11.7185	8.1964	9.793	7.8745	4.2255	3.4942	11.3241	10.5596	10.6145	8.4536	22.4118	16.2088	9.9537	10.6688	0.6824	20.4681	4.9676	37	4.6736	39.75	2.579	32.8	2.4504	27.875	7.3578	33.5714	4.7123	35.6	0.0495
	SFRPTYGVG	GFQPTNGVG	78.1818	80	82.5	82.5	37.3333	67.5	60	70	21.6364	34.75	56.4286	77.5	17.5455	34	17.0825	77	60.8333	90	19.2941	47.25	23.2019	68.4375	33.5	61.6667	34.4	53.0556	27.0833	54.6	49	68.75	56.6667	56.6667	54.1667	65	75	85	60	75	49	58.75	56.25	60	44	52.5	16.3333	37	56.25
	FRPTYGVGH	FQPTNGVGY	21.1774	1.1545	53.6667	11.3623	17.6296	11.4427	19.3871	9.4756	21.5	4.6995	16.8692	0.9282	12.5635	0.7761	15.6711	17.3041	19.9487	9.2311	34.6364	14.1145	29.4545	17.261	6.0696	5.6357	19.1786	0.1934	22.1753	0.3011	13.3765	1.2376	1.9436	6.6536	9.8948	8.499	8.2326	9.5183	10.3986	7.7284	22.7222	20.6087	22.4706	21.85	27.4167	21.7931	2.2045	1.6417	0.7376
	RPTYGVGHQ	QPTNGVGYQ	45.9	54.8387	85	90	24.88	33.5	28.1429	32.25	70	70	40.1667	34.7	48	40.8	53.3333	48.1667	26.8235	22	3.4364	11.9384	49.4	60	44.6667	59.375	51.6667	57.0833	18.8717	34.0455	19.1818	20.4348	49	58.3333	49.5	61.6667	75	65	65	67.5	58.75	63.3333	65	58.75	47	45.6667	33.8571	43.3333	47.5
	PTYGVGHQP	PTNGVGYQP	15.5705	14.7297	28.8519	48.2	25.1905	45.3333	25.1	31.6	32	42	25.8462	48	31.4167	39	30.3929	37.4286	17.5054	28.3333	43.8	61.4286	58.2759	66.875	32.6	62.0833	41.125	65.8333	41.6667	61.5385	47.3333	66.25	50	70	23.6552	1.4616	25	4.1453	32.8889	8.695	24.9231	3.5528	26.8	3.0793	45.6667	8.5223	17.6712	1.2431	15.9727
	TYGVGHQPY	TNGVGYQPY	4.6817	2.9667	67.5	82.5	14.538	18.3	12.4663	14.951	1.4351	33	6.1581	8.1907	0.472	2.2245	8.007	16.2617	14.6256	13.9123	21.3673	41.4	17.6581	38.5833	13.9516	15.9771	5.4504	7.1883	1.9686	3.3736	4.7416	6.0624	20.1818	43.25	14.5031	8.063	53.75	70	58.75	67.5	49.5	37.75	39.5	33.5	55.8333	56.6667	55	65	56.25
	YGVGHQPYR	NGVGYQPYR	16.2248	28.8667	26.0526	48.6	6.2198	9.1682	3.6352	5.8582	17.8889	23.625	11.6038	15.5276	6.0969	10.3576	0.5045	0.5127	1.0505	1.0248	30.0588	43.4	28.377	45.9231	21.1237	26.28	19.9018	45.8333	27.3333	38.375	22.4412	23.25	13.6957	30	39	50.8333	35.3333	57.5	33.4286	52.1429	43	61.6667	35.5	56.25	22.0833	35.4	37.25	62.5	27.7143
	GVGHQPYRV	GVGYQPYRV	15.0268	18.9894	1.3364	2.0983	14.7848	17.2346	15.7922	17.34	16.8727	19.129	19.4355	23.6176	10.2667	10.4394	21.5426	19.5263	29.1364	29.1364	25.7333	33.8182	19.6768	23.0096	30.129	28.9487	27.1944	30.75	37.2353	41.1667	48	51	28.3571	31.6	2.9107	6.525	31.5	25.4444	37.8	30.1818	7	11.2115	8.3354	11.865	19.6757	18.8444	9.5954	37	12.5
	VGHQPYRVV	VGYQPYRVV	34.2778	31.125	22.1231	12.729	29.8462	15.9917	29.6667	17.28	9.8588	7.602	37.5	27.0909	35.7143	20.381	38.0833	27.6098	51.3636	37.125	7.8674	9.0911	4.0241	4.6578	3.6346	2.372	16.1598	11.3821	18.8984	13.4791	17.1316	13.2353	26.5789	19.0566	19.6727	27.3125	34	52.5	40.6667	53.5714	37.75	38	31.8	33	25.6875	13.1545	15.3097	33.5714	7.2566
	GHQPYRVVV	GYQPYRVVV	21.4355	34.2222	24.8958	15.6	33.25	16.92	30.6667	24.0769	7.7677	0.6753	32.8182	28	19.0833	7.8061	40.1	19.3158	50.9091	43.2	7.5633	7.5203	7.22	5.315	0.2505	2.9334	18.8357	18.2857	17.0565	18.9947	7.6609	13.9412	7.5247	7.4342	56	57	27.1429	31.25	21.1622	24.2174	18.7353	25.8333	22.0588	30.7143	27.75	41.6667	13.4381	17.137	10.1491
	HQPYRVVVL	YQPYRVVVL	9.7143	6.9511	3.1382	1.1933	17.9136	22.8857	18.6316	22.0556	1.8929	1.393	3.8262	3.1077	11.6039	8.1086	14.6859	15.375	21.6824	24.5652	2.9655	3.3767	0.1691	0.1613	0.0372	0.0599	0.8243	0.8483	1.9575	1.7578	2.8536	2.8751	4.7963	4.8617	23.7586	18.9559	20.1053	15.234	12.4145	10.2759	21.65	21.15	21.9	23.0667	20.1212	15.4881	1.7198	1.2179	4.289
	VNFNFNGLK	VNFNFNGLT	27.5714	51.129	60	61.25	3.2494	56.4286	2.4405	49	44	60	20.9434	62	7.4637	39.4	6.8544	43.25	3.5591	39.5714	63.5714	80	62.5	77	39.8571	31.2414	28.8276	67.5	39.7857	70	20.913	51	16.0825	55	24.6957	27.625	6.3313	15.9149	5.1763	12.6966	6.5127	17.925	7.9297	20.5833	8.0453	13.0406	8.7803	3.7124	19.7222
	NFNFNGLKG	NFNFNGLTG	54.8387	56	82.5	76.6667	65	61.25	65	65	20.6296	16.0545	59.2857	51.8182	16.321	17.4545	44.125	36.8667	62.5	52.7273	68	51.9231	41.2778	31.3256	41.3	31.6207	76.6667	59.5833	44.1111	32.7407	49.3333	45	66.25	59.1667	5.8412	4.701	1.4835	1.5085	1.8333	1.7881	6.5726	8.2057	6.4455	8.5829	6.7961	7.3301	0.0638	0.0219	0.889
	FNFNGLKGT	FNFNGLTGT	67	49	30.1364	16.99	55	46.3333	51.25	37.3333	65	51.25	34.5	26.1739	43.3333	28.4	30.6786	26.0435	28.6296	18.7214	72.5	54.2308	38.5417	34.7576	24.0448	20.2087	49.75	40.2222	52	34.5455	37	32.2	52.2222	45.6667	54.1667	75	34.6667	45	49	34.2857	27.1111	66.6667	22.7059	58.75	30.2222	44.3333	65	43.6667	19.6852
	NFNGLKGTG	NFNGLTGTG	80.625	77.7273	95	87.5	82.5	77.5	90	85	35.5	28.25	66.25	51.8182	33.625	25.7143	36.1333	37.7857	66.6667	49	49.3333	50	44.2857	53.0488	44.5556	42.2	72	66.6667	53	39.9286	43.5	42.75	55.8333	57.5	34.8571	27.3125	85	70	80	70	43.5	43.5	50	49.5	38.75	28.8333	48	35	67.5
	FNGLKGTGV	FNGLTGTGV	31.75	32.7727	22.1077	19.3204	73.3333	73.3333	70	65	36.3333	36.6667	34.5	39.1667	43	35.4286	49	54.7619	57.8571	52.7273	37.375	46.25	5.2923	24.7234	9.3955	16.8789	43	38.2	48	35.1	37	45.25	51.6667	53.8889	53.3333	32.625	33.75	28.7143	17.4156	16.8791	58.75	61.6667	49	56.25	26.7857	20.7879	43	35.2	25.4211
	NGLKGTGVL	NGLTGTGVL	39.4615	41.5	36.25	41.4286	54.375	60	58.3333	56.6667	18.4737	23.4375	32.9091	37.375	37.8333	40.4	46.5	49	54.5455	55.7143	4.032	5.2946	4.3945	7.5403	2.1654	2.6746	25.4773	31.7619	12.7632	14.6483	23.3125	24.4231	34.125	36.2857	53.3333	38.4	75	75	75	75	42	52	45	53.75	54.375	50.625	60	36.6	80
	GLKGTGVLT	GLTGTGVLT	39.3846	44.7	7.2246	6.0974	16.32	28.5333	34.5	43	55	56.6667	42.8	57.1429	31.9167	37.3333	34.5789	58.75	42.4	57.8571	24.5806	43.2	25.9551	63.1818	48.8333	57.1875	10.3927	28.8966	22.6186	42.6	55.7143	71.6667	33.875	43	58	43	32.75	28.7143	18.0645	20.8781	47.5	42.5	51.25	49.5	37.4	45	9.9847	14.3873	15.0545
	LKGTGVLTE	LTGTGVLTE	88.5714	18.7447	78.3333	37.7	57.8571	18.8857	65	13.6857	67.5	56.6667	60	47.6667	68.3333	34.875	75	33	55	18.7357	76.6667	51.9231	56.0345	63.6364	26.76	53.75	55.8333	37.25	56.8421	36.1667	42.25	59.2857	36.7143	62	11.031	9.966	15.3617	18.3846	14.9167	15.6182	31.3333	37.75	35	37	43	48	2.9943	3.0468	14.1042
	KGTGVLTES	TGTGVLTES	54.3548	34.8333	34.8571	38.8	33.75	55.7143	31	40	65	67.5	67.5	54.0909	55.7143	52.7778	49	50	41.6	29.6818	47.5	40.7143	76	56.0345	49.4	33.9091	51.1111	61.875	61.9231	50.6	64	45.25	50.5556	64	60	63.3333	28.5714	35.3333	32.2222	47.5	44	60	42	53.75	17.2264	38.25	38.5	46	31.9
	NQVAVLYQG	NQVAVLYQD	75.4545	85	37.3	54.3333	71.6667	85	62.5	85	45	55	39.5	58.5714	34.5	59.2857	43.25	60	38.4286	46	72.5	83.3333	53.2927	77.5	32.2	47.2857	28.2414	54.1667	31.6129	56.5789	20.8478	29.5	36	58.3333	56	35.8	40.5	65	42.6667	72.5	75	68.3333	62.5	72.5	58.3333	77.5	85	44	65
	QVAVLYQGV	QVAVLYQDV	19.1728	22.7719	3.7128	10.4465	21.8205	40.6	22.1667	39	22.5789	31.8333	3.1082	10.8875	14.5424	26.3333	10.3087	25.6981	11.3574	26.7059	17.7727	28.35	13.1661	19.3788	21.2577	26.6	24.78	36.4167	18.0321	26.5091	31.5833	37.6667	30.25	48	57	26.7895	51.25	50	47.5	49.5	60	61.6667	58.75	56.25	56.6667	56.6667	41	33	39.25
	VAVLYQGVN	VAVLYQDVN	69.3333	69.3333	95	87.5	90	90	90	90	100	100	85	90	77.5	70	95	95	82.5	80	81.6667	85	81.4286	88.5714	86.6667	81.6667	72	80	63.4615	65.5	85	82.5	95	90	39.75	60	26.125	38.5	13.0455	29.25	39.6667	55	37.3333	44	36.5	30.4444	75	70	48
	AVLYQGVNC	AVLYQDVNC	48.875	53.7097	12.3032	13.4799	17.4198	32.8889	11.2113	16.6129	45.5	51.25	30.4667	45.6667	23.8571	36.8571	24.8167	40.5	33.1429	40.6667	21.4898	40.8571	34.5455	46.6923	39.5	45.875	23.2131	32.25	30.9091	42.6	55.7143	62	41.25	51.6667	22.7429	29.6364	24.8182	35.6667	29.9167	34.5714	27.3333	26.2	19.3333	35.75	10.5437	36.6667	75	15.9558	54.2857
	VLYQGVNCT	VLYQDVNCT	26.1351	31.5417	1.3579	1.7379	15.1917	25.9048	28.7143	45	43	50	30.6667	38.6667	21.8108	26.3889	29.5938	42.875	40.3333	47	32.6154	42.4	15.3016	20.1322	21.9381	27.0698	8.8061	12.7634	9.9764	12.3767	40.4	47.6667	36.4286	45.3333	53.3333	38.6	85	85	90	90	95	90	95	95	95	90	65	70	54.2857
	LYQGVNCTE	LYQDVNCTE	75.9091	58.8	63.75	54.3333	35.4286	33.875	34.75	33.75	9.5441	7.4846	58.5714	48.3333	19.4792	14.8898	20.9821	18.479	23.6667	23.0702	48.5	43.6	45.7692	41.1667	35.6842	32.48	61.25	54.7222	37	33.2917	36.7143	22.7059	42.25	36.1429	44	50.8333	26.875	28.1429	27.2	39.75	41	51	46	56.25	34.5	48	23.6667	32.5	26.5294
	YQGVNCTEV	YQDVNCTEV	19.0617	2.3949	2.1119	0.5663	44.6667	26.1053	56.6667	23.2667	13.5135	8.2166	30.0667	19.8548	32.4444	9.6968	56.5625	39.6667	61.6667	41.8	33	9.1022	9.5156	3.8034	10.3819	3.6087	8.893	8.1784	14.8092	7.7618	15.8972	6.3464	33.375	14.9737	33.5	33.75	36	42	34.2857	40	47.5	46	45	43	22.75	32.5	13.8402	19.8077	22.5333
	QGVNCTEVP	QDVNCTEVP	68.3333	71.5385	78.3333	76.6667	87.5	82.5	85	67.5	70	60	90	77.5	85	90	90	88.3333	80	85	62.8571	70	76	77.5	66.25	77	74	74	75.8333	76.6667	55.7143	42.5	87.5	77.5	38.4	31.3	70	46	65	61.25	61.6667	53	57.5	49	54.375	56.6667	48.5	38.25	58.75
	GVNCTEVPV	DVNCTEVPV	42	32.2273	6.5637	21.1711	39	62.5	21.4	48	70	67.5	35.3333	6.9293	35.4286	40.4	42.25	22.0375	42.6	17.5	29.4706	34.2727	61.3636	21.1655	42.5	20	27.8611	58.75	39.5714	21.6696	75	33.2	48	71.6667	17.4884	6.4281	9.0579	2.265	10.0377	4.2079	21.35	9.1516	21.1	11.1043	12.3452	4.1667	5.1412	1.2039	5.9395
	AGCLIGAEY	AGCLIGAEH	2.2695	34.3889	42.1667	54.6667	8.9809	15.3417	5.7865	12.5337	23.1875	56.6667	8.8392	39	1.1359	13.6892	12.1032	13.2216	11.1522	20.32	18.6364	35.8889	34.4848	47.8182	26.88	43	1.2182	10.6974	2.2595	17.7826	4.5477	18.7385	17.2785	37.1667	39.75	60	57.5	32	70	21.7297	68.3333	34.5	67.5	32.4	48	4.6148	55	100	72.5
	GCLIGAEYV	GCLIGAEHV	44	50.6452	10.4932	12.8086	59.2857	68.75	60	67.5	53.75	53.75	65	65	49.5	54.4444	65.625	68.125	80	82.5	53.8462	50	53.9024	51.3415	49	45.75	58.75	54.4444	58.1579	50.4	68.75	63	56.6667	53.8889	42.6667	13.4461	29.8	42	47.5	49	43.5	43.5	62.5	56.25	53.75	42	27.6667	27.8	21.8649
	CLIGAEYVN	CLIGAEHVN	83.125	75	42.1667	31.05	71.6667	63.75	75	67.5	67.5	67.5	75	66.25	48.6667	49.5	64.0909	64.5455	56.4286	49.6667	85	76.6667	87.1429	82.1429	92.5	83.3333	42	29.8889	50	35.4	90	82.5	87.5	87.5	2.3237	22.4571	19.1364	27.1429	22.5484	40.6667	7.3329	30.7143	8.4634	29.5	26.4286	40.25	25.7	41.3333	3.3407
	LIGAEYVNN	LIGAEHVNN	87.1429	81.875	80	78.3333	82.5	75	85	75	90	90	75	75	75	73.3333	73.5714	72.8571	70	64.1667	95	90	97	94	95	92.5	80	70	78.3333	68.5	95	95	95	95	58	56	33	28.7143	37	34.5714	45.5	37.5	43	32.6	48	44	27.6	28	39.75
	IGAEYVNNS	IGAEHVNNS	48.625	35.7222	32.9444	32.8889	53.75	42	41	32.75	51.25	48	63	56.4286	49.5	50.5556	53.5714	46.6667	52.2727	43.4	68	54.2308	50.9756	33.7838	38.4	28.8462	46.4	37.0833	57.6316	46.5714	45.25	46.6667	68.75	66.25	63.3333	55	85	85	90	90	95	90	95	85	90	85	75	60	72.5
	GAEYVNNSY	GAEHVNNSY	0.175	0.1552	30.3636	28.7778	12.1623	12.0566	7.0332	7.484	36	29.5714	2.4601	2.3338	1.112	1.1648	21.4681	24.1833	9.6699	10.4106	13.4811	11.8798	33.7838	32.975	17.3895	15.3015	1.6268	1.5424	0.737	0.7615	2.9709	3.0576	14.6842	14.375	90	80	100	100	100	100	95	90	100	95	100	95	70	75	80
	AEYVNNSYE	AEHVNNSYE	56.8	70.7692	63.125	80	36.6667	49.3333	36.5	39.5	53.75	41	47.6667	62	32	42.25	46.6667	57.5	38.7143	46.3333	47	49.6667	53.9024	56.2069	52.0833	52.2917	27.4444	40	31.871	45.5556	7.4654	11.6784	42	56.6667	36.3333	34.2857	50	49	46	48.5	45	49	45.5	51.25	61	36.6667	28	17.1644	31.3
	EYVNNSYEC	EHVNNSYEC	64.2857	63.5714	40.25	55.9091	57.8571	70	55	65	3.7662	14.7667	18.4444	34.4	11.3922	37.5	14.9296	46.8333	24.1957	43.6	40.4286	41.6	16.8847	24.266	11.0192	2.2745	63.125	62.5	20.0803	33.1667	18.3385	10.4758	24.4583	19.8679	0.5142	0.5788	8.1578	7.6709	20.2927	19.2308	6.6797	4.2692	6.8426	4.7621	19.7027	15.7143	13.9948	12.5798	0.8243
	YVNNSYECD	HVNNSYECD	63.3333	73.0769	73.75	76.6667	95	90	85	75	80	90	73.3333	68.75	80	85	74.2857	65	61.6667	55	83.3333	83.3333	79	82.1429	76	77	71	71	67	60.7692	90	90	95	95	46.6667	56	4.5083	6.9229	3.9013	5.2585	4.4353	4.923	3.9248	5.1639	1.9447	2.2208	70	75	62.5
	CASYQTQTK	CASYQTQTN	8.9176	42.2	49.75	87.5	2.8012	85	1.4957	70	44	90	13.9286	71.6667	14.3305	68.3333	5.7917	72.8571	1.3396	51.3636	31.4667	76.6667	59.3103	76.5	40.9167	77	26.0732	63.75	23.1071	44.7778	37.1667	77.5	35	90	21.0732	21.7317	42	24.0909	36.6667	17.6494	26.5	22.3333	28.5714	20.1667	18.6222	9.8605	19.6923	41.3333	47.5
	ASYQTQTKS	ASYQTQTNS	12.7186	17.785	26.1316	25.9756	8.5493	8.6065	8.9573	8.3313	46	52.5	21.4091	26.5652	24.2609	30.1667	35.8824	34.3684	18.8143	18.0286	27.0952	27.8095	54.7561	58.6207	22.9294	25.5179	13.8269	15.1897	24.3108	25.7903	34.25	41.25	30.4167	35.7143	65	70	75	85	100	100	90	90	95	95	87.5	90	48.5	60	67.5
	SYQTQTKSH	SYQTQTNSP	17.3271	24.7826	61.875	53	11.808	21.4615	12.1124	29.8333	6.8731	4.6273	11.623	39.6667	2.8175	15.21	5.8603	23.6857	20.79	46	23.641	18.1688	10.7285	16.567	9.5784	9.766	11.6717	39.7	6.3888	28.5122	5.6497	24.8846	13.0978	23.3448	14.1366	27.75	48	85	70	90	35	53	38	75	31.25	85	28.8333	46	13.0508
	YQTQTKSHR	YQTQTNSPR	15.094	21.2903	21.9211	19.2621	6.261	5.8223	5.0462	4.3263	21.6818	33	11.3163	11.8594	7.4789	9.0432	1.3429	1.8817	3.2715	2.7892	22.7619	23.3077	27.0141	44.4286	13.8521	15.2137	6.8537	8.274	10.7285	9.3344	11.8551	16.5385	4.9046	5.4895	31.9	34.4286	22.2667	24.7273	23.56	25.95	24.4615	30.5714	22.2941	29.3333	16.0455	20.1818	21	23.2593	13.3277
	QTQTKSHRR	QTQTNSPRR	5.1211	5.8129	31.45	39.3333	3.2041	2.9481	1.129	0.8704	19.7419	28.375	5.4741	6.2325	8.5732	9.6267	0.0836	0.4822	0.3815	0.3773	22.4048	28.5	28.3934	56.7241	31.5172	40.5833	28.069	28.1034	29.4	23.5595	26.8571	34	17.7848	17.9873	12.6031	26.3158	18	39.5	30.5455	27.9333	11.0385	20.2174	12.264	25.2727	16.3182	12.1905	10.9055	16.3226	17.0921
	TQTKSHRRA	TQTNSPRRA	29.931	26.0811	29	20.8736	30.0909	30.2727	32.5	32.75	36.3333	35	40.6667	35.7778	44.25	34.5	44.625	50.2381	48.3333	49.6667	29.9412	31.7333	16.2336	24.2553	6.1298	6.4184	11.309	14.3713	20.5547	17.3043	9.8214	7.0288	23.3448	23.5862	26.0526	20.0213	9.9128	13.8026	22.0645	28.6429	13.5106	22.6111	12.104	23.7333	13.6341	17.1132	24	34.8	11.0567
	QTKSHRRAR	QTNSPRRAR	18.3617	8.6788	52.3333	28.8889	3.6488	1.2975	4.5597	0.9866	25.9167	22.4211	6.8338	3.1574	15.94	6.3047	0.2366	0.0242	1.8409	0.2145	11.6158	8.7443	11.1283	28.0492	16.8655	16.435	20.7835	13.9567	25.2419	14.4368	19.7273	17.7763	15.6283	12.0766	25.85	25.55	33.75	38	48.5	52.1429	12.7333	22.7778	17.4146	23	18.6667	29.8889	26.75	31.25	14.375
	TKSHRRARS	TNSPRRARS	92.8571	41.0833	95	82.5	85	50.625	85	47	90	60	77.5	54.5455	90	62	83.3333	29.4062	85	35.3	67	42.6	38.9583	19.4242	27.0465	14.5788	85	80	87.5	67.5	59.2857	53.5	58.3333	73.3333	32.875	37.25	7.5983	9.7523	7.4126	8.7056	8.8801	8.9847	9.3143	8.5955	3.2232	3.4762	18.8033	19.6346	19.537
	KSHRRARSV	NSPRRARSV	15.4161	17.271	20.8851	18.0242	14.6456	46.6667	15.4805	38	19.4194	13.6937	24.7333	11.492	39.8	45.3333	25.283	28.3947	48	32.0667	4.9285	10.6135	1.3044	0.7987	2.4971	1.4509	12.8912	30.6667	25.2258	22.1856	22.9412	15.6168	18.8033	41.75	18.5	14.4907	38	22.0667	38.8	28.2857	20.087	9.4774	30.5714	13.1684	23.0476	14.6	23.4444	22.5312	17.1053
	SHRRARSVA	SPRRARSVA	50.8064	26.1351	71.25	58.6364	19.193	22.8286	40	34	29.2857	47	58.5714	35	50	39.6	50.4762	28.9211	47	28.3704	5.4735	0.0577	7.2757	1.6853	0.9393	2.975	25.0909	31.6667	21.287	8.0144	17.8684	11.7562	15.6991	38.4	90	72.5	75	60	70	54.2857	68.3333	40	80	52.5	35.8	21.2759	75	30.5	90
	HRRARSVAS	PRRARSVAS	86.4286	97.8571	80	95	33.75	82.5	49	90	60	80	50.9091	85	77.5	95	56.25	92.5	61.6667	95	12.614	45.5	4.7898	23.1923	1.8407	16.0762	40.1111	80	33.7083	85	37.5	65	5.4943	18.541	35.4	24.6957	22.6667	26.375	13.6364	20.5122	16.1633	16.6735	24.8333	15.629	13.6341	13.7398	2.7537	0.2382	3.4715
	YGSFCTQLK	YGSFCTQLN	11.7665	45.8	50.6667	90	4.3516	87.5	2.877	75	36.3333	70	37.125	90	8.8232	65	7.4969	75	4.2608	71.6667	61.4286	80	71.5385	94	58.75	92.5	37.1667	81.6667	46.4286	75.8333	57.8571	85	23.1034	64	23.8966	4.1681	21.2667	25.2222	15.9818	13.2841	29.8571	22.2778	34.5	26	8.4766	7.1816	30.2	11.7434	51.4286
	GSFCTQLKR	GSFCTQLNR	10.6966	15.3624	27.4516	33.0625	1.2136	1.2837	0.3833	0.4172	35.25	36.3333	14.9675	17.9667	6.0271	8.5168	1.8213	2.0663	1.1888	1.4035	51.1538	50.3846	78.5	82.1429	32.72	32.72	25.2045	28.1034	30.8788	35	24.8462	35.125	9.6335	11.6393	49.5	90	40.5	85	30.8182	70	55	90	58.75	95	20.9394	56.6667	41.6667	85	50
	SFCTQLKRA	SFCTQLNRA	51.6129	41	39.5556	30.2273	33.125	35.2857	38	31.2	19.9677	15.5217	41.4	35.6667	25.2857	16.5926	28.2368	21.3191	45.75	37.875	56.1111	51.1538	26.575	27.9859	29.9143	25.875	57.0833	51.1111	53.2	39.6429	38.6667	42.75	43.75	38.6	35.4	61.6667	62.5	100	80	100	48	85	56.25	95	61	100	31.25	70	20.5581
	FCTQLKRAL	FCTQLNRAL	28.8667	22.9298	19.0291	12.6387	55	57.8571	67.5	67.5	20.8889	22.1053	22.6579	23.4118	28.4	25.0952	36.6667	41.6	33.9286	36.6	3.2755	4.7854	1.4382	3.3067	3.3697	4.702	19.1786	16.6186	8.5902	7.3755	16.2198	18.1538	30.6667	32.7	30.2	35.2	27.8571	33	35.8333	45	25.3333	27.8889	25.3636	26.9	29.2222	38.25	44	48.5	14.125
	CTQLKRALT	CTQLNRALT	21.9839	20.5775	46.6	45.5	43.3333	51.25	40.5	36	65	55	45	43.25	60	41.75	27.5122	36.2667	34.25	22.403	31.0667	36.4444	24.7553	48.6	45.375	56.875	64.375	61.875	55.2632	52.6	85	90	73.3333	77.5	40.3333	38.4	53.75	50	41.5	37.8	39.6667	41	43	43.5	19.4324	18.4	30.7	28.75	52.8571
	TQLKRALTG	TQLNRALTG	60.2381	62.619	32.3333	35.3846	41	43	38.5	40.5	26.5	29.5714	57.8571	61	38	34.875	55.9375	60.4545	62.5	65	43.6	49.3333	8.5809	15.709	4.5177	7.9361	10.1378	12.9427	21.6	24.8243	18.6462	21.9231	20.25	21.5526	6.8036	4.4401	12.3861	10.8208	12.1838	14	19.9333	23.375	19.5926	21	30	32.25	1.5279	1.2047	2.9249
	QLKRALTGI	QLNRALTGI	29.5172	19.9877	4.43	1.9735	14.6962	13.2709	32.25	25.5	14.4	19.6774	11.9169	15.5512	27.875	24.1739	22.4	27.0976	40.8333	38.2857	9.4888	15.7259	2.2024	12.6829	17.2368	22.2941	6.7967	9.8189	11.0928	13.6202	39.8	42	27.2778	23	80	72.5	75	75	70	61.25	72.5	75	80	85	52.5	61	27.8	34.2	33.875
	LKRALTGIA	LNRALTGIA	87.1429	74.2308	90	78.3333	75	50	85	70	90	90	75	63	82.5	55	88.3333	53.3333	85	62.5	29.8824	29.6471	44.0714	31.9302	18.8725	17.5474	44.1667	42	56.0526	47.5	46.6667	50	33.25	70	40.6667	43.6667	20.2632	21.5333	10.816	14.7292	19.0667	21.95	17.7561	18.875	7.212	9.1244	40.3333	43.6667	35.6667
	KRALTGIAV	NRALTGIAV	35.1111	33.619	21.4868	32.7778	22.2571	36.6667	29.8333	41	14.5889	17.6667	20.0189	17.1444	13.75	21.2973	35.3529	37.6429	40	38	9.7685	11.9091	14.4671	6.6327	1.1266	0.1038	16.5464	26.5366	23.7262	23.0119	20.5652	10.3134	0.5096	1.5567	46.6667	43.3333	22.5333	22.6667	23.72	27.6667	22.1111	18.8824	28	25.6364	22.5	27.5833	13.1701	10.6705	16.1818
	IYKTPPIKY	IYKTPPIKD	2.1472	79.5455	17.7355	82.5	3.873	38.6	5.1111	51.25	0.3009	6.7034	1.4734	73.3333	0.0571	26.6667	3.496	43.5	8.3675	50.9091	11.9355	61.4286	7.2685	40.55	5.6209	46.125	1.4877	72	0.8028	58.6842	1.6928	47	2.9629	43.75	67.5	67.5	48	51.25	41.25	38	65	85	72.5	85	15.8214	29.5556	75	65	65
	YKTPPIKYF	YKTPPIKDF	6.6512	14.7676	14.5651	30.2273	16.73	27.75	15.7143	27.5	1.9012	4.6558	1.9795	3.842	2.9832	6.5014	12.1048	26.5435	15.6891	27.1379	8.2763	13.217	4.7529	8.4388	0.9043	2.1848	2.1072	4.1414	2.0933	3.4817	1.4215	2.6648	1.4349	3.19	27.9375	17.8256	6.8843	9.8257	6.747	9.2222	15.8387	15.1774	14.1351	13.7684	12.7798	8.7621	17.0822	15.5929	13.2881
	KTPPIKYFG	KTPPIKDFG	10.6529	17.2617	31.05	45.5	20.1739	38.6	17.52	26.8	9.4806	22.8421	33.7	41.2	24.8261	47.5	23.4286	51.4286	21.6	31.7647	53.0769	58.8889	39.4286	61.1364	35.5789	54.7917	41.125	47	53.4	64.6154	58.5714	71.6667	40	63	2.2263	60	12.8713	70	16.2637	62.5	3.4316	57.5	3.6713	67.5	16.5758	36.8333	5.0213	32.375	0.8882
	TPPIKYFGG	TPPIKDFGG	90.7143	94.2857	82.5	85	73.3333	85	75	90	39.5	60	73.3333	77.5	68.3333	90	68.125	83.3333	64.1667	80	18.8312	24.9677	15.1746	31.907	38.1333	61.25	90	87.5	76.6667	85	55	67.5	77.5	77.5	3.0404	5.2399	2.9742	5.6469	4.4059	6.4313	1.7525	3.5607	1.728	3.3172	10.5307	17.5849	4.7709	9.9027	0.1993
	PPIKYFGGF	PPIKDFGGF	61.1905	56	80	71.25	56.4286	51.875	58.3333	42.5	9.8118	12.6319	11.639	10.8802	17.7273	18.5965	37.5	45.2857	39.4286	36	3.5561	4.1109	11.4053	16.7695	21.6804	25.2857	23.1475	19.5804	12.9141	11.2753	12.2047	10.6268	32.5	32.6	49	56	48	57.5	54.2857	62.5	50	66.6667	42	62.5	50	60	10.9724	13.366	22.7
	PIKYFGGFN	PIKDFGGFN	81.25	61.9048	95	95	87.5	82.5	90	90	100	100	90	70	90	75	78	77	95	82.5	100	92.5	97	96	100	100	90	76.6667	85	73.5714	100	95	100	95	31.1	26.7895	75	70	67.5	67.5	72.5	75	75	80	48.5	55.8333	34.2	49	72.5
	IKYFGGFNF	IKDFGGFNF	20.0423	7.4546	38.4	24.4375	17.0988	29.6154	15.6883	30.6667	2.8028	3.3	10.4914	9.4817	2.9899	4.78	20.8571	29.4375	18.7786	26.1765	21.2245	9.4042	18.6199	15.0291	3.1036	5.8596	3.4307	7.533	4.322	5.7038	3.7399	5.1166	1.7777	4.9739	4.8845	2.6108	48	41	48.5	44	29.4286	22.6111	27	19.1481	65	52.5	34	30	25.1579
	KYFGGFNFS	KDFGGFNFS	65	46.875	28.5556	36.4167	13.3448	28.9333	13.5429	19.9032	2.4654	40.5	27.7727	43	8.8948	26.8333	12.0724	35	19.7778	24.2391	24.8387	49.6667	53.4146	69.6875	31.3448	53.5417	40.4444	42.4286	32.8889	61.5385	36	33.1	11.9384	33.5	100	100	100	100	100	100	95	95	100	95	100	95	100	100	100
	YFGGFNFSQ	DFGGFNFSQ	45	64.7619	39.3333	76.6667	18.4	32.4444	22.0556	34.25	11.0272	23.1875	34.7	33	4.3444	14.2034	9.205	10.1106	16.069	16.069	61.4286	78.3333	47.4545	54.1463	47.5714	42.6	59.5833	78.3333	24.0541	34.5909	26	19.3818	30.5	48.5	7.7866	8.054	6.989	4.4895	7.3189	5.9789	12.15	9.1355	8.5503	8.3577	20.6667	19.8649	19.75	9.8359	3.8854
	DLICAQKFK	DLICAQKFN	35.1111	83.125	48.4	87.5	5.4831	80	4.9582	90	45	100	11.0958	43	20.8333	75	3.3971	45.2857	1.3454	40.8333	70	92.5	55.3448	82.8571	51.0417	88.3333	54.4444	87.5	37.2353	59.2105	36.1429	82.5	56.6667	90	39	52.5	46	13.5789	34.5714	6.3029	51	22.7778	42	22.9412	29.4444	4.9813	31.875	75	30.6
	LICAQKFKG	LICAQKFNG	81.25	90	69.1667	73.75	65	68.75	67.5	67.5	67.5	67.5	90	95	61	65	53.5714	52.619	46	53.1818	80	85	69.375	79	81.6667	92.5	70	78.3333	77.5	80	90	95	87.5	90	25.65	27.875	57.5	85	57.5	58.75	66.6667	41.3333	58.75	37.3333	57.5	17.9057	45	75	50.7143
	ICAQKFKGL	ICAQKFNGL	32.5	25.5366	18.1129	11.8885	40.4	37	51.25	42.5	14.7444	13.7117	34.1	23.1765	36.1429	31.9167	40.4	32.7826	55.7143	41.6	7.6537	7.2632	1.1779	1.1016	6.2908	4.7748	21.8375	18.4786	20.7153	15.8079	24.6154	24.4615	37.8333	37.6667	42.3333	80	65	100	80	100	47.5	90	47	95	51.25	87.5	65	100	50
	CAQKFKGLT	CAQKFNGLT	42.1	35.4444	69.1667	60	75	75	67.5	67.5	80	90	68.75	67.5	66.6667	64	56.25	62.2727	66.6667	60.8333	51.9231	58.8889	63.6364	70	54.7917	61.6667	69.1667	70	71.4286	70	77.5	85	87.5	87.5	75	85	100	100	100	100	95	95	95	95	90	95	85	85	72.5
	AQKFKGLTV	AQKFNGLTV	11.9671	12.7414	3.9661	3.5305	8.4033	11.8293	11.9774	13.4429	8.6723	9.3374	8.0407	9.647	11.9922	8.3928	17.9588	24.5833	34.25	35.4	4.8234	6.0881	0.387	3.6189	0.3961	1.8123	0.6039	0.5251	6.409	5.0518	5.8967	6.9737	5.1474	6.9791	29.1818	22.7143	17	11.3171	16	17.8571	19.2333	21.9	25.0909	27.125	40.5	28.25	2.4506	1.5895	9.5065
	QKFKGLTVL	QKFNGLTVL	28.7	29.931	16.48	14.9178	17.9259	17.7037	24.6923	24.1538	14.2778	17.1111	7.0369	7.2722	15.65	14.5424	30	30.2143	25.1316	22.9403	5.6863	7.2067	2.8629	5.4039	0.1207	0.211	3.3559	4.1179	4.8091	5.1861	3.7998	4.7456	1.5468	1.764	72.5	63.3333	75	85	72.5	75	66.6667	65	70	67.5	68.3333	66.6667	33.5714	34.4	39.75
	KFKGLTVLP	KFNGLTVLP	53.5484	38.9286	25.8049	20.6322	16.51	16.25	28.7143	19.6774	6.8349	7.8513	35.2222	42.6	11.898	10.9212	20.5714	25.9057	32.8	33.2143	26.8846	30.7059	24.1489	40.6	29.8571	33	24.08	31.0952	32.5926	29.2	38.8333	36.7143	21.0789	18.2623	17.9186	17.907	2.1458	2.1267	1.8741	2.3916	3.3582	4.1993	4.4469	4.8333	1.9191	2.1505	4.9217	5.7678	1.9886
	FKGLTVLPP	FNGLTVLPP	89.2857	60.2381	62.5	52.3333	87.5	82.5	90	75	90	67.5	85	80	71.6667	64	92.5	73.5714	85	80	60.7143	73.75	40.3	47.0909	32.12	42.7	65.8333	76.6667	63.0769	65	42.5	63	43.75	70	7.8819	8.7805	1.2968	1.3835	1.6744	1.8775	6.3035	6.6175	5.3293	5.8606	6.7266	7.2728	10.8687	10.5899	3.4435
	KGLTVLPPL	NGLTVLPPL	58.2	54.3548	6.8726	13.3405	23.7586	50	18.3158	39.5	8.3869	17	45.6667	33.6	26.7778	31.6667	28.1053	22.625	46.6667	39.8571	7.1444	9.2891	10.5631	3.7522	12.6573	4.9002	20.6392	41	33.0417	17.9522	39.8	20.0652	15.2124	25.7143	40.3333	35	22.8	19.9545	19.3654	25.4	29.4286	30.5714	31.2	31.2	13.4146	10.7282	39.6667	37.5	34.8333
	GKLQDVVNH	GKLQDVVNQ	54.1936	86.4286	53.3333	69.1667	17	42.5	15.6883	32.25	51.25	70	22.8158	45.6667	18.9123	55	26.413	64.5455	21.8941	42.4	49.3333	78.3333	40.25	63.6364	30.0968	45.125	12.5363	42.8571	22.8144	47.625	10.5271	35.75	5.2956	14.0724	60	65	33.5	53.75	34.7143	51.4286	80	85	75	85	25.5	39.5	62.5	44	54.2857
	KLQDVVNHN	KLQDVVNQN	35.3333	34.7778	11.2246	9.8053	11.9307	10.3976	18.6053	18.1842	41.5	42.5	38.5	36.4286	29.6923	26.7778	28.6842	32.7826	39.7143	37.875	62.8571	56.1111	54.878	52.3171	76	71.6667	12.8073	12.9695	30.1818	28.9024	63	52.5	36.8571	33.875	23.1034	7.3373	15.8085	18.0385	13.2841	13.483	47	49.5	39.5	42	55.8333	48.5	5.5005	6.1138	16.5114
	LQDVVNHNA	LQDVVNQNA	5.5106	7.2237	4.3904	7.6819	32.6667	36.5	24.7692	30.6667	19.9032	25.6667	40.6667	45.3333	21.9459	25.619	33.3333	39.1667	37.5	45.75	27.619	28.4	17.3162	22.9462	9.2573	10.1736	12.6927	13.2711	9.7764	10.9558	8.1625	12.2651	22.0312	26.2105	28.9286	55	10.6532	26.75	15.9364	28.7857	14.473	37	11.7178	32.2	18.8444	42.3333	85	85	29
	QDVVNHNAQ	QDVVNQNAQ	53.871	53.0645	95	90	51.875	53.75	36	37	90	90	40.5	36.7143	63	64	55	57.1875	32.0667	36.5	51.1538	56.6667	59.8276	73.0769	56.5625	53.5417	63.75	68.3333	48	54.8	16.2857	20.7826	54.4444	47	55	57	57.5	50	58.75	50	33.4	33.6	33.25	33.75	38.75	35.4	49	48	47
	DVVNHNAQA	DVVNQNAQA	26.7838	30.3214	20.6092	24.875	36.5	43.6667	32.25	40	58.3333	65	1.4726	2.4855	30.25	31.3333	16.3398	19.8045	8.7282	9.6	13.8632	21.449	9.2065	20.6724	7.321	14.3394	33.25	40.3333	13.899	17.2174	12.8279	16.2088	53.3333	61	18.5	18.8382	3.4025	4.6134	4.8246	6.5668	12.175	14.3243	9.1486	11.2454	2.5433	3.2588	12.2437	17.4384	18.3175
	VVNHNAQAL	VVNQNAQAL	7.1951	7.1863	4.7384	4.2795	14.0316	13.803	14.5588	13.5429	6.7052	6.1869	3.4384	2.7532	7.0514	7.3364	17.7784	20.6161	14.8015	13.7705	1.2482	0.9289	1.7928	0.9649	2.7256	1.4967	2.3459	1.4328	1.8579	1.2561	14.1871	10.1481	19.6981	14.625	43.6667	44.5	35.3333	35	22.7419	25.6	25.8333	25.75	23.2	24.9167	18.9333	13.7154	85	100	80
	VNHNAQALN	VNQNAQALN	75.9091	66.3333	95	95	70	71.6667	70	70	90	80	80	90	66.6667	68.3333	80	81.6667	53.1818	65	92.5	95	88.5714	90	77	83.3333	76.6667	85	75.8333	87.5	71.6667	75	80	85	9.9401	11.8648	25.7778	24.0909	28.2857	34.2857	24.8462	30.7143	24.4167	26.9	9.9211	11.9286	26.0625	34.6	23.8519
	NHNAQALNT	NQNAQALNT	45.5	29.8966	72.5	24.5625	62.5	40.8	53.75	33.5	31	44	59.2857	39.3333	49.5	34.125	66.875	45.5714	61.6667	43.4	47	35.8889	31.093	28.9672	4.3258	10.5861	80	19.4911	51.8	19.2453	16	15.1215	26.3158	31.1	2.3059	1.44	6.3283	4.3415	7.878	6.4141	10.7228	8.824	15.0161	12.008	12.6429	12.7262	0.3091	0.2201	0.6914
	HNAQALNTL	QNAQALNTL	11.9431	13.3394	15.3422	18.8952	22.7429	27	22.0556	24.0769	5.9003	6.4584	3.8333	5.5087	11.7176	15.84	13.2754	14.9925	10.7619	14.093	3.8291	5.3969	3.4549	6.1925	0.5778	1.5434	8.9931	11.731	4.7617	7.9515	5.6124	8.1583	14.4276	17.9873	90	90	85	85	80	90	68.3333	65	65	65	77.5	80	100	100	72.5
	TLVKQLSSK	TLVKQLSSN	15.7785	53.0645	12.6796	26.5526	0.1187	31.7	0.4223	53.75	24.8571	67.5	5.5495	26.4348	9.7014	40.4	3.3402	46.8333	1.7227	39.1429	23.1026	57.2222	23.5288	54.7561	29.1143	61.6667	9.1604	20.5155	12.8657	20.0365	26.4286	67.5	13.0435	75	34.2857	33.5	39.5	20.0526	34.2857	16.7253	24.3846	19.2667	25.6364	16.7959	14.2737	6.5241	56.6667	43.3333	80
	LVKQLSSKF	LVKQLSSNF	5.2439	7.0502	17.2194	18.9919	8.4576	8.9765	11.2792	11.6792	2.2765	2.6059	0.3814	0.4982	2.1925	2.818	8.8059	8.2155	9.1985	9.3141	2.4906	2.6994	1.5005	1.9068	6.8276	6.0642	0.0712	0.0994	0.1928	0.2184	5.0364	6.3072	13.4076	15.9558	5.8519	9.9903	2.9833	3.0596	3.1343	3.5296	8.1148	6.5829	7.4259	7.084	11.2366	12.4286	2.3961	3.6002	2.6038
	VKQLSSKFG	VKQLSSNFG	92.8571	90	95	95	90	87.5	85	85	90	80	95	90	85	82.5	95	92.5	95	95	90	83.3333	84.2857	85	64.5833	54.7917	83.3333	83.3333	87.5	83.75	65	62	55	54.4444	26.5263	56	34.6667	85	40.6667	75	26.7	63.3333	32.6	65	26.2143	63	32.625	51	15.0273
	KQLSSKFGA	KQLSSNFGA	45.3	46	4.6671	3.4527	9.6855	11.7147	11.4377	12.8876	17.8	19.3548	45.3333	43.75	17.0758	16.1481	29.1562	31.48	34.75	35.2	27	30.7647	38.2083	51.8293	12.3861	20.7043	8.7272	8.9746	24.8919	26.4364	23.7812	26.3333	4.8325	5.2054	1.4404	1.6727	10.1098	11.0569	13.6364	16.7363	6.499	8.7143	7.7109	10.5182	16.7576	22.5417	5.803	5.83	0.1645
	QLSSKFGAI	QLSSNFGAI	20.6056	21.2097	5.897	6.4774	17.8148	25.4762	32.75	38	15.913	19.3226	13.9184	11.7188	25.8095	24.5217	30.1071	39.4167	45.75	45	6.613	11.3021	0.8437	9.8872	5.9893	13.4785	8.7399	9.4244	9.5727	8.338	29.4286	42.5	34.125	37.8333	90	85	75	70	70	65	60	66.6667	60	65	35.2	33.2857	100	100	90
	LSSKFGAIS	LSSNFGAIS	24.6522	25.6098	57.2727	60.625	43.3333	50	35.3333	39.5	70	70	54.5455	53.6364	43	44.5	54.5238	58.75	37.25	37.25	42.2	49.3333	77	86.4286	44.2222	47.5714	39.1	44.3333	45.3333	45.8889	60	64	77.5	80	44	39.25	5.3066	5.3091	5.2549	5.9014	14.1757	16.3878	11.4294	14.7432	3.2062	3.8811	40	34.6	30.7
	SSKFGAISS	SSNFGAISS	24.3261	11.4641	42.1667	40.25	15.75	19.193	13.1071	11.6642	56.6667	60	32.7273	31.3571	34.125	30.4167	24.3167	33.7619	17.2935	18.0286	16.3784	23.5385	25.0787	54.1463	21.2784	24.0746	18.4786	27.7222	20.9124	27.2708	35.375	41.75	51.1111	48	29.8182	23.9655	19.5455	19.9091	22.3548	30.5455	21.35	21.8	24	26.9	24.2632	35.4	3.8666	5.3632	17.9211
	SKFGAISSV	SNFGAISSV	31.1667	14.6973	6.9899	4.5556	14.4873	12.5434	18.6579	12.7247	21.0909	14.1667	4.3757	2.6713	14.7966	8.9573	24.8667	10.9343	16.194	9.0917	8.0494	9.3834	6.8593	6.1564	0.4247	1.1114	7.3938	8.8501	8.5725	8.274	5.0951	5.9674	2.4354	11.2229	43.6667	44.5	60	60	70	70	66.6667	68.3333	70	72.5	62	64	36.4	37.5	28.7857
	KFGAISSVL	NFGAISSVL	35.8333	29.931	14.9658	20.5862	17.3457	32.2222	26.5	40.5	0.9005	1.8786	23.5588	16.9065	5.3695	4.4829	21.8191	15.3586	42.8	25.8158	3.783	6.019	6.6034	2.6879	6.5994	3.2058	9.0329	19.2411	8.5039	5.9615	21.3077	10.9829	14.3553	18.9672	24.1304	19.5455	39	37	35.6667	43	42.5	41.6667	43	44.5	22.0417	25.0625	22.875	23.4074	13.9944
	ISSVLNDIF	ISSVLNDIL	2.8862	9.2145	32.7778	17.6258	37.8333	45.6667	24.8462	37.3333	3.7309	11.4185	14.7078	38.3333	8.3847	27.875	36.1333	43.375	23.3158	34.5	22.9762	16.2072	29.8	26.1125	22.5529	16.3543	5.73	22.1571	6.4595	25.1935	13.0647	36	33.375	40.75	12.1718	9.3311	2.8418	3.4858	2.7634	2.7602	8.3373	9.1935	6.3253	8.6884	4.8304	5.7062	9.9676	4.0465	2.5654
	SSVLNDIFS	SSVLNDILS	23.38	20.3521	48.4	47.5	60	57.8571	28.8571	29	67.5	60	55	55	50	44.75	55.3125	59.0625	31.1765	31.3529	70	66	74.6154	73.4615	54.5833	50	68.3333	62.5	66.5	60.7692	73.3333	64	70	70	14.2112	7.6264	9.2851	11.4878	15.1	18.2258	9.9485	12.0917	13.9789	17.0976	21.8621	22.875	1.9549	3.1397	15.4909
	SVLNDIFSR	SVLNDILSR	12.5171	8.9092	8.1103	9.2951	0.8901	0.5874	0.1106	0.0769	13.2703	17.7333	3.1732	2.6837	3.9781	3.9076	0.0515	0.191	0.1478	0.2479	23.4103	19.4265	33.5405	26.9625	27.3256	22.0353	20.7423	15.0988	22.4433	16.7097	20.1957	18.8769	5.1913	5.7077	3.2595	11.3099	20.3158	14.5738	29.1667	26.0588	18.4412	39.6667	18.875	38.3333	56.6667	49.5	9.7996	3.9162	2.2589
	VLNDIFSRL	VLNDILSRL	4.4745	5.2715	0.0424	0.028	5.1259	5.3393	8.752	10.7437	1.8984	3.042	2.648	2.8019	2.7299	3.5724	6.9154	8.5689	11.5616	15.0256	3.5477	4.6187	1.1458	2.0829	2.6692	4.1772	1.5911	1.767	2.3287	2.8208	9.9062	12.0186	5.3305	6.1563	41.3333	37.75	49	40.5	52.8571	45	70	63.3333	70	65	50.625	42	37.25	37.5	41
	LNDIFSRLD	LNDILSRLD	59.6	58.4	90	95	90	90	90	90	90	90	95	95	90	85	90	92.5	95	95	95	95	96	95	86.6667	88.3333	95	95	95	91.6667	90	90	90	90	18.5294	18.3971	22.5333	20.4737	30.8182	33.1429	18.3824	14.527	17.1219	15.6774	20.7273	19.7027	17.1507	18.6721	11.9933
	NDIFSRLDK	NDILSRLDK	33	31.4583	73.75	72.5	14.8987	15.7917	8.7773	9.026	70	70	24.0667	23.1176	21.1081	23.2857	15.8059	17.366	8.2925	10.4169	51.9231	51.1538	73.0769	67.5	57.1875	52.5	69.1667	69.1667	50	50.2	19.3818	16.1648	35.2857	38.2	9.2145	10.3775	4.8007	5.2259	7.2699	8.2996	6.4416	7.0461	7.845	8.8844	13.3659	12.5	0.3709	0.4747	0.3236
	DIFSRLDKV	DILSRLDKV	11.5808	13.2752	2.7687	4.372	25.381	35.2857	24.0769	33.25	13.6847	16.5273	0.7912	3.0585	11.651	20.7619	7.4509	11.0535	7.5666	16.5216	18.2208	21.6122	0.7021	0.8278	1.3466	3.4984	24.74	36.4167	9.1897	15.7684	9.166	15.6075	30.75	43.25	90	85	85	85	90	80	72.5	70	75	67.5	87.5	90	75	85	100
	IFSRLDKVE	ILSRLDKVE	89.2857	65.3333	78.3333	31.35	51.25	42.75	62.5	62.5	28.75	67.5	90	85	41	59.2857	53.0952	56.5625	59.2857	55.7143	70	66	45.6154	52.439	49.2	58.125	71	28.0345	47.125	40.3333	54	60	75	77.5	46.6667	44.5	41	37.3333	31.8889	27.7333	13.9468	14.7432	14.7162	15.3548	17.8679	15.8929	75	75	57.5
	FSRLDKVEA	LSRLDKVEA	19.1852	28.3333	20.4598	30.8636	33.75	33.625	30.3333	30.8333	58.3333	65	31.7857	50.4545	37.1667	46.3333	25.8302	31.52	19.8291	24.2391	6.9471	9.0719	5.7017	11.0791	8.3814	14.4727	16.8041	19.3393	14.8368	20.3942	25.6667	34.75	43.5	58.3333	7.8287	17.5349	22.9333	35	13.8409	20.0976	15.7903	22.3889	18.6875	24.4167	17.1887	24.4737	9.1205	13.7371	6.2971
																																			55	52.5	75	62.5	75	72.5	80	70	80	67.5	70	80	49	45	80
																																			10.5672	17.593	23.3333	31.5	19.5	25.85	44.5	53	44.5	49	12.5417	18.1556	8.4129	15.7965	5.3745
[truncated: 17 more columns]
